# Supplementary material for: Genome-Wide Identification, Phylogenetic Classification, and Expression Profiling of the HSF Gene Family in Rosa hybrida Under Heat and Drought Stress
Source: Plants (Basel). 2025 Oct 15;14(20):3167. doi: 10.3390/plants14203167 (PMC12566850; doi:10.3390/plants14203167)
Supplement: Supplementary file 1 [file plants-14-03167-s001.zip]

Archive with 12 entries (12 files):
- Supplementary Figures.pdf
- Table S1. Identification of HSF genes in Rosa hybrida..xlsx
- Table S10. Protein–Protein Interaction Network of RhHSF Genes..xlsx
- Table S11. Primers Used in This Study.xlsx
- Table S2. Plant HSF protein sequences used for phylogenetic tree construction..xlsx
- Table S3. Distribution and Functional Annotation of Cis-Acting Elements in RhHSFs Promoters..xlsx
- Table S4. Intragenomic Collinearity Analysis of RhHSF Genes in Rosa hybrida..xlsx
- Table S5. Collinearity Analysis of Gene Pairs Between Arabidopsis thaliana and Rose hybrida..xlsx
- Table S6. Tissue-Specific Expression of RhHSF Genes in Rosa hybrida Based on FPKM Values..xlsx
- Table S7. FPKM-based expression profiles of RhHSF Genes under  heat stress at different time points..xlsx
- Table S8. FPKM-based expression profiles of RhHSF Genes under  drought stress at different time points..xlsx
- Table S9. STRING Protein ID to Gene Name Mapping for RhHSFs..xlsx
