# Supplementary material for: Genome-Wide Identification, Phylogenetic Classification, and Expression Profiling of the HSF Gene Family in Rosa hybrida Under Heat and Drought Stress
Source: Plants (Basel). 2025 Oct 15;14(20):3167. doi: 10.3390/plants14203167 (PMC12566850; doi:10.3390/plants14203167)
Supplement: Supplementary file 1 [file plants-14-03167-s001.zip › Table S10. Protein–Protein Interaction Network of RhHSF Genes..xlsx]

## Sheet: Sheet1
Table S10. Protein–Protein Interaction Network of RhHSF Genes.
Node1	Node2	Node1_string_id	Node2_string_id	Neighborhood_on_chromosome	Gene_fusion	Phylogenetic_cooccurrence	Homology	Coexpression	Experimentally_determined_interaction	Database_annotated	Automated_textmining	Combined_score
APX2	HSFA4A	3702.Q1PER6	3702.O49403	0	0	0	0	0.097	0.078	0.099	0.505	0.579
APX2	HSFA2	3702.Q1PER6	3702.O80982	0	0	0	0	0.115	0.078	0.099	0.895	0.912
APX2	HSFA1B	3702.Q1PER6	3702.O81821	0	0	0	0	0.097	0.078	0.099	0.789	0.821
APX2	HSP18.1	3702.Q1PER6	3702.P19037	0	0	0	0	0.305	0	0	0.797	0.853
APX2	HSFA1A	3702.Q1PER6	3702.P41151	0	0	0	0	0.097	0.078	0.099	0.664	0.714
APX2	CLPB1	3702.Q1PER6	3702.P42730	0	0	0	0	0.076	0.049	0	0.799	0.808
APX2	HSFC1	3702.Q1PER6	3702.Q9LV52	0	0	0	0	0.097	0.078	0.099	0.313	0.416
APX2	HSFA6b	3702.Q1PER6	3702.Q9LUH8	0	0	0	0	0.097	0.078	0.099	0.56	0.626
APX2	HSFB2B	3702.Q1PER6	3702.Q9T0D3	0	0	0	0	0.101	0.078	0.099	0.567	0.634
APX2	HSFB1	3702.Q1PER6	3702.Q96320	0	0	0	0	0.11	0.078	0.099	0.58	0.648
APX2	HSFB2A	3702.Q1PER6	3702.Q9SCW4	0	0	0	0	0.112	0.078	0.099	0.622	0.684
APX2	HSFA1D	3702.Q1PER6	3702.Q9LQM7	0	0	0	0	0.097	0.078	0.099	0.756	0.793
APX2	HSFA3	3702.Q1PER6	3702.Q8GYY1	0	0	0	0	0.097	0.078	0.099	0.795	0.826
CLPB1	HSFA4A	3702.P42730	3702.O49403	0	0	0	0	0.062	0	0	0.66	0.667
CLPB1	HSFA2	3702.P42730	3702.O80982	0	0	0	0	0.465	0	0	0.927	0.959
CLPB1	HSFA1B	3702.P42730	3702.O81821	0	0	0	0	0.062	0	0	0.79	0.794
CLPB1	HSP18.1	3702.P42730	3702.P19037	0.055	0	0	0	0.368	0.072	0	0.895	0.934
CLPB1	HSFA1A	3702.P42730	3702.P41151	0	0	0	0	0.062	0	0	0.825	0.829
CLPB1	HSFA4C	3702.P42730	3702.Q9FK72	0	0	0	0	0.062	0	0	0.486	0.497
CLPB1	HSFA6b	3702.P42730	3702.Q9LUH8	0	0	0	0	0.062	0	0	0.524	0.535
CLPB1	HSFA5	3702.P42730	3702.Q94BZ5	0	0	0	0	0.062	0	0	0.551	0.56
CLPB1	HSFC1	3702.P42730	3702.Q9LV52	0	0	0	0	0.062	0	0	0.555	0.565
CLPB1	HSBP	3702.P42730	3702.Q8GW48	0	0	0	0	0	0	0	0.571	0.571
CLPB1	HSFA1D	3702.P42730	3702.Q9LQM7	0	0	0	0	0.062	0	0	0.725	0.731
CLPB1	HSFB2B	3702.P42730	3702.Q9T0D3	0	0	0	0	0.228	0	0	0.756	0.804
CLPB1	HSFB2A	3702.P42730	3702.Q9SCW4	0	0	0	0	0.126	0	0	0.789	0.807
CLPB1	APX2	3702.P42730	3702.Q1PER6	0	0	0	0	0.076	0.049	0	0.799	0.808
CLPB1	HSFA3	3702.P42730	3702.Q8GYY1	0	0	0	0	0.09	0	0	0.8	0.811
CLPB1	HSFB1	3702.P42730	3702.Q96320	0	0	0	0	0.118	0	0	0.8	0.817
HSBP	HSFB3	3702.Q8GW48	3702.O22230	0	0	0	0	0	0.048	0.423	0.099	0.461
HSBP	HSFA4A	3702.Q8GW48	3702.O49403	0	0	0	0	0	0.048	0.423	0.264	0.56
HSBP	HSFA2	3702.Q8GW48	3702.O80982	0	0	0	0	0	0.235	0.423	0.673	0.843
HSBP	HSFA1B	3702.Q8GW48	3702.O81821	0	0	0	0	0	0.297	0.423	0.568	0.809
HSBP	HSFA1A	3702.Q8GW48	3702.P41151	0	0	0	0	0	0.235	0.423	0.831	0.919
HSBP	CLPB1	3702.Q8GW48	3702.P42730	0	0	0	0	0	0	0	0.571	0.571
HSBP	HSFA5	3702.Q8GW48	3702.Q94BZ5	0	0	0	0	0	0.048	0.423	0.099	0.461
HSBP	HSFB2A	3702.Q8GW48	3702.Q9SCW4	0	0	0	0	0	0.048	0.423	0.099	0.461
HSBP	HSFA4C	3702.Q8GW48	3702.Q9FK72	0	0	0	0	0	0.048	0.423	0.099	0.461
HSBP	HSFA6b	3702.Q8GW48	3702.Q9LUH8	0	0	0	0	0	0.048	0.423	0.099	0.461
HSBP	HSFB4	3702.Q8GW48	3702.Q9C635	0	0	0	0	0	0.048	0.423	0.099	0.461
HSBP	HSFC1	3702.Q8GW48	3702.Q9LV52	0	0	0	0	0	0.048	0.423	0.099	0.461
HSBP	HSFB2B	3702.Q8GW48	3702.Q9T0D3	0	0	0	0	0	0.048	0.423	0.17	0.504
HSBP	HSFA1D	3702.Q8GW48	3702.Q9LQM7	0	0	0	0	0	0.048	0.423	0.211	0.529
HSBP	HSFA3	3702.Q8GW48	3702.Q8GYY1	0	0	0	0	0	0.048	0.423	0.275	0.567
HSBP	HSFA8	3702.Q8GW48	3702.Q9S7U5	0	0	0	0	0	0.048	0.423	0.37	0.624
HSBP	HSFB1	3702.Q8GW48	3702.Q96320	0	0	0	0	0	0.048	0.423	0.436	0.663
HSFA1A	HSFA1B	3702.P41151	3702.O81821	0	0	0.103	0.873	0.053	0.474	0	0.448	0.72
HSFA1A	HSP18.1	3702.P41151	3702.P19037	0	0	0	0	0.049	0	0	0.795	0.797
HSFA1A	HSFA5	3702.P41151	3702.Q94BZ5	0	0	0.136	0.768	0.267	0	0	0.231	0.47
HSFA1A	HSFB1	3702.P41151	3702.Q96320	0	0	0.131	0.815	0	0	0	0.468	0.517
HSFA1A	APX2	3702.P41151	3702.Q1PER6	0	0	0	0	0.097	0.078	0.099	0.664	0.714
HSFA1A	CLPB1	3702.P41151	3702.P42730	0	0	0	0	0.062	0	0	0.825	0.829
HSFA1A	HSBP	3702.P41151	3702.Q8GW48	0	0	0	0	0	0.235	0.423	0.831	0.919
HSFA1B	HSFA1A	3702.O81821	3702.P41151	0	0	0.103	0.873	0.053	0.474	0	0.448	0.72
HSFA1B	HSP18.1	3702.O81821	3702.P19037	0	0	0	0	0.049	0	0	0.782	0.783
HSFA1B	CLPB1	3702.O81821	3702.P42730	0	0	0	0	0.062	0	0	0.79	0.794
HSFA1B	HSBP	3702.O81821	3702.Q8GW48	0	0	0	0	0	0.297	0.423	0.568	0.809
HSFA1B	APX2	3702.O81821	3702.Q1PER6	0	0	0	0	0.097	0.078	0.099	0.789	0.821
HSFA1D	HSP18.1	3702.Q9LQM7	3702.P19037	0	0	0	0	0.049	0	0	0.605	0.608
HSFA1D	CLPB1	3702.Q9LQM7	3702.P42730	0	0	0	0	0.062	0	0	0.725	0.731
HSFA1D	APX2	3702.Q9LQM7	3702.Q1PER6	0	0	0	0	0.097	0.078	0.099	0.756	0.793
HSFA1D	HSBP	3702.Q9LQM7	3702.Q8GW48	0	0	0	0	0	0.048	0.423	0.211	0.529
HSFA2	HSFB2A	3702.O80982	3702.Q9SCW4	0	0	0.161	0.753	0.141	0	0	0.253	0.414
HSFA2	HSFB2B	3702.O80982	3702.Q9T0D3	0	0	0.171	0.73	0.318	0	0	0.28	0.557
HSFA2	HSFA3	3702.O80982	3702.Q8GYY1	0	0	0.121	0.838	0.053	0	0	0.521	0.566
HSFA2	HSBP	3702.O80982	3702.Q8GW48	0	0	0	0	0	0.235	0.423	0.673	0.843
HSFA2	HSP18.1	3702.O80982	3702.P19037	0	0	0	0	0.088	0	0	0.895	0.901
HSFA2	APX2	3702.O80982	3702.Q1PER6	0	0	0	0	0.115	0.078	0.099	0.895	0.912
HSFA2	CLPB1	3702.O80982	3702.P42730	0	0	0	0	0.465	0	0	0.927	0.959
HSFA3	HSFA2	3702.Q8GYY1	3702.O80982	0	0	0.121	0.838	0.053	0	0	0.521	0.566
HSFA3	HSP18.1	3702.Q8GYY1	3702.P19037	0	0	0	0	0.055	0	0	0.796	0.8
HSFA3	CLPB1	3702.Q8GYY1	3702.P42730	0	0	0	0	0.09	0	0	0.8	0.811
HSFA3	APX2	3702.Q8GYY1	3702.Q1PER6	0	0	0	0	0.097	0.078	0.099	0.795	0.826
HSFA3	HSBP	3702.Q8GYY1	3702.Q8GW48	0	0	0	0	0	0.048	0.423	0.275	0.567
HSFA3	HSFC1	3702.Q8GYY1	3702.Q9LV52	0	0	0.146	0.786	0	0.23	0	0.202	0.43
HSFA4A	HSFB2A	3702.O49403	3702.Q9SCW4	0	0	0.151	0.774	0.177	0	0	0.218	0.406
HSFA4A	HSFA8	3702.O49403	3702.Q9S7U5	0	0	0.153	0.772	0.306	0	0	0.235	0.511
HSFA4A	HSFA5	3702.O49403	3702.Q94BZ5	0	0	0.117	0.823	0	0	0	0.49	0.53
HSFA4A	HSBP	3702.O49403	3702.Q8GW48	0	0	0	0	0	0.048	0.423	0.264	0.56
HSFA4A	APX2	3702.O49403	3702.Q1PER6	0	0	0	0	0.097	0.078	0.099	0.505	0.579
HSFA4A	CLPB1	3702.O49403	3702.P42730	0	0	0	0	0.062	0	0	0.66	0.667
HSFA4A	HSP18.1	3702.O49403	3702.P19037	0	0	0	0	0.049	0	0	0.763	0.765
HSFA4C	CLPB1	3702.Q9FK72	3702.P42730	0	0	0	0	0.062	0	0	0.486	0.497
HSFA4C	HSBP	3702.Q9FK72	3702.Q8GW48	0	0	0	0	0	0.048	0.423	0.099	0.461
HSFA5	HSFA4A	3702.Q94BZ5	3702.O49403	0	0	0.117	0.823	0	0	0	0.49	0.53
HSFA5	HSFA1A	3702.Q94BZ5	3702.P41151	0	0	0.136	0.768	0.267	0	0	0.231	0.47
HSFA5	CLPB1	3702.Q94BZ5	3702.P42730	0	0	0	0	0.062	0	0	0.551	0.56
HSFA5	HSBP	3702.Q94BZ5	3702.Q8GW48	0	0	0	0	0	0.048	0.423	0.099	0.461
HSFA6b	HSP18.1	3702.Q9LUH8	3702.P19037	0	0	0	0	0.049	0	0	0.554	0.558
HSFA6b	CLPB1	3702.Q9LUH8	3702.P42730	0	0	0	0	0.062	0	0	0.524	0.535
HSFA6b	APX2	3702.Q9LUH8	3702.Q1PER6	0	0	0	0	0.097	0.078	0.099	0.56	0.626
HSFA6b	HSBP	3702.Q9LUH8	3702.Q8GW48	0	0	0	0	0	0.048	0.423	0.099	0.461
HSFA8	SPH18	3702.Q9S7U5	3702.B3H730	0	0	0	0	0	0	0	0.795	0.795
HSFA8	HSFA4A	3702.Q9S7U5	3702.O49403	0	0	0.153	0.772	0.306	0	0	0.235	0.511
HSFA8	HSP18.1	3702.Q9S7U5	3702.P19037	0	0	0	0	0.049	0	0	0.441	0.446
HSFA8	HSBP	3702.Q9S7U5	3702.Q8GW48	0	0	0	0	0	0.048	0.423	0.37	0.624
HSFB1	HSP18.1	3702.Q96320	3702.P19037	0	0	0	0	0.075	0	0	0.705	0.716
HSFB1	HSFA1A	3702.Q96320	3702.P41151	0	0	0.131	0.815	0	0	0	0.468	0.517
HSFB1	CLPB1	3702.Q96320	3702.P42730	0	0	0	0	0.118	0	0	0.8	0.817
HSFB1	APX2	3702.Q96320	3702.Q1PER6	0	0	0	0	0.11	0.078	0.099	0.58	0.648
HSFB1	HSBP	3702.Q96320	3702.Q8GW48	0	0	0	0	0	0.048	0.423	0.436	0.663
HSFB2A	HSFA4A	3702.Q9SCW4	3702.O49403	0	0	0.151	0.774	0.177	0	0	0.218	0.406
HSFB2A	HSFA2	3702.Q9SCW4	3702.O80982	0	0	0.161	0.753	0.141	0	0	0.253	0.414
HSFB2A	HSP18.1	3702.Q9SCW4	3702.P19037	0	0	0	0	0.049	0	0	0.552	0.556
HSFB2A	CLPB1	3702.Q9SCW4	3702.P42730	0	0	0	0	0.126	0	0	0.789	0.807
HSFB2A	APX2	3702.Q9SCW4	3702.Q1PER6	0	0	0	0	0.112	0.078	0.099	0.622	0.684
HSFB2A	HSBP	3702.Q9SCW4	3702.Q8GW48	0	0	0	0	0	0.048	0.423	0.099	0.461
HSFB2B	HSFA2	3702.Q9T0D3	3702.O80982	0	0	0.171	0.73	0.318	0	0	0.28	0.557
HSFB2B	HSP18.1	3702.Q9T0D3	3702.P19037	0	0	0	0	0.049	0	0	0.548	0.552
HSFB2B	CLPB1	3702.Q9T0D3	3702.P42730	0	0	0	0	0.228	0	0	0.756	0.804
HSFB2B	APX2	3702.Q9T0D3	3702.Q1PER6	0	0	0	0	0.101	0.078	0.099	0.567	0.634
HSFB2B	HSBP	3702.Q9T0D3	3702.Q8GW48	0	0	0	0	0	0.048	0.423	0.17	0.504
HSFB3	HSBP	3702.O22230	3702.Q8GW48	0	0	0	0	0	0.048	0.423	0.099	0.461
HSFB4	HSBP	3702.Q9C635	3702.Q8GW48	0	0	0	0	0	0.048	0.423	0.099	0.461
HSFC1	CLPB1	3702.Q9LV52	3702.P42730	0	0	0	0	0.062	0	0	0.555	0.565
HSFC1	APX2	3702.Q9LV52	3702.Q1PER6	0	0	0	0	0.097	0.078	0.099	0.313	0.416
HSFC1	HSBP	3702.Q9LV52	3702.Q8GW48	0	0	0	0	0	0.048	0.423	0.099	0.461
HSFC1	HSFA3	3702.Q9LV52	3702.Q8GYY1	0	0	0.146	0.786	0	0.23	0	0.202	0.43
HSP18.1	HSFA4A	3702.P19037	3702.O49403	0	0	0	0	0.049	0	0	0.763	0.765
HSP18.1	HSFA2	3702.P19037	3702.O80982	0	0	0	0	0.088	0	0	0.895	0.901
HSP18.1	HSFA1B	3702.P19037	3702.O81821	0	0	0	0	0.049	0	0	0.782	0.783
HSP18.1	HSFA8	3702.P19037	3702.Q9S7U5	0	0	0	0	0.049	0	0	0.441	0.446
HSP18.1	HSFB2B	3702.P19037	3702.Q9T0D3	0	0	0	0	0.049	0	0	0.548	0.552
HSP18.1	HSFB2A	3702.P19037	3702.Q9SCW4	0	0	0	0	0.049	0	0	0.552	0.556
HSP18.1	HSFA6b	3702.P19037	3702.Q9LUH8	0	0	0	0	0.049	0	0	0.554	0.558
HSP18.1	HSFA1D	3702.P19037	3702.Q9LQM7	0	0	0	0	0.049	0	0	0.605	0.608
HSP18.1	HSFB1	3702.P19037	3702.Q96320	0	0	0	0	0.075	0	0	0.705	0.716
HSP18.1	HSFA1A	3702.P19037	3702.P41151	0	0	0	0	0.049	0	0	0.795	0.797
HSP18.1	HSFA3	3702.P19037	3702.Q8GYY1	0	0	0	0	0.055	0	0	0.796	0.8
HSP18.1	APX2	3702.P19037	3702.Q1PER6	0	0	0	0	0.305	0	0	0.797	0.853
HSP18.1	CLPB1	3702.P19037	3702.P42730	0.055	0	0	0	0.368	0.072	0	0.895	0.934
SPH18	HSFA8	3702.B3H730	3702.Q9S7U5	0	0	0	0	0	0	0	0.795	0.795
