# Supplementary material for: Genome-Wide Identification, Phylogenetic Classification, and Expression Profiling of the HSF Gene Family in Rosa hybrida Under Heat and Drought Stress
Source: Plants (Basel). 2025 Oct 15;14(20):3167. doi: 10.3390/plants14203167 (PMC12566850; doi:10.3390/plants14203167)
Supplement: Supplementary file 1 [file plants-14-03167-s001.zip › Table S11. Primers Used in This Study.xlsx]

## Sheet: Sheet1
Table S11. Primers Used in This Study.
Gene	Forward Primer (5'→3')	Reverse Primer (5'→3')	Purpose
RhHSF17	AAGCTTATGATGATAACGAACACATCACACG	CTGCAGAAACCCACCTTCTAACAG	Subcellular Localization
RhHSF17	GAATTCATGATGATAACGAACACATCACACG	CTGCAGCTAAAACCCACCTTCTAACAG	Transcriptional Activation Assay
RhHSF17	AAGCTTATGATGATAACGAACACATCACACG	CTGCAGAAACCCACCTTCTAACAG	pHB vector for transgenic Arabidopsis
RhHSF17	CGAACACATCACACGGAGGA	CCCCCAAGCGATTAACCTGT	qRT-PCR
RhUBI2	GCCCTGGTGCGTTCCCAACTG	CCTGCGTGTCTGTCCGCATTG	qRT-PCR
