# Supplementary material for: Genome-Wide Identification, Phylogenetic Classification, and Expression Profiling of the HSF Gene Family in Rosa hybrida Under Heat and Drought Stress
Source: Plants (Basel). 2025 Oct 15;14(20):3167. doi: 10.3390/plants14203167 (PMC12566850; doi:10.3390/plants14203167)
Supplement: Supplementary file 1 [file plants-14-03167-s001.zip › Table S3. Distribution and Functional Annotation of Cis-Acting Elements in RhHSFs Promoters..xlsx]

## Sheet: Sheet1
Table S3. Distribution and Functional Annotation of Cis-Acting Elements in RhHSFs Promoters.
Gene ID	Element	Sequence	Location	Sequence	Strand	Description
Rh1AG417100.1	TGA-element	AACGAC	1023	6	-	auxin-responsive element
Rh1AG417100.1	TGA-element	AACGAC	1085	6	+	auxin-responsive element
Rh1AG417100.1	TGACG-motif	TGACG	45	5	-	cis-acting regulatory element involved in the MeJA-responsiveness
Rh1AG417100.1	GCN4_motif	TGAGTCA	378	7	-	cis-regulatory element involved in endosperm expression
Rh1AG417100.1	GCN4_motif	TGAGTCA	439	7	-	cis-regulatory element involved in endosperm expression
Rh1AG417100.1	GCN4_motif	TGAGTCA	522	7	-	cis-regulatory element involved in endosperm expression
Rh1AG417100.1	LTR	CCGAAA	1005	6	-	cis-acting element involved in low-temperature responsiveness
Rh1AG417100.1	LTR	CCGAAA	1068	6	+	cis-acting element involved in low-temperature responsiveness
Rh1AG417100.1	LTR	CCGAAA	1489	6	+	cis-acting element involved in low-temperature responsiveness
Rh1AG417100.1	LTR	CCGAAA	1526	6	+	cis-acting element involved in low-temperature responsiveness
Rh1AG417100.1	ABRE	ACGTG	1738	5	-	cis-acting element involved in the abscisic acid responsiveness
Rh1AG417100.1	MBS	CAACTG	527	6	+	MYB binding site involved in drought-inducibility
Rh1AG417100.1	Box 4	ATTAAT	1570	6	-	part of a conserved DNA module involved in light responsiveness
Rh1AG417100.1	CGTCA-motif	CGTCA	45	5	+	cis-acting regulatory element involved in the MeJA-responsiveness
Rh1AG417100.1	P-box	CCTTTTG	580	7	+	gibberellin-responsive element
Rh1AG417100.1	P-box	CCTTTTG	1885	7	-	gibberellin-responsive element
Rh1AG417100.1	AuxRR-core	GGTCCAT	984	7	-	cis-acting regulatory element involved in auxin responsiveness
Rh1AG417100.1	AE-box	AGAAACTT	1771	8	-	part of a module for light response
Rh1AG417100.1	G-box	GCCACGTGGA	1736	9	+	cis-acting regulatory element involved in light responsiveness
Rh1AG417100.1	G-box	TACGTG	1738	6	-	cis-acting regulatory element involved in light responsiveness
Rh1AG417100.1	GARE-motif	TCTGTTG	1167	7	-	gibberellin-responsive element
Rh1AG417100.1	GATA-motif	AAGATAAGATT	1223	10	-	part of a light responsive element
Rh1BG376500.1	ABRE	ACGTG	364	5	+	cis-acting element involved in the abscisic acid responsiveness
Rh1BG376500.1	ABRE	ACGTG	402	5	+	cis-acting element involved in the abscisic acid responsiveness
Rh1BG376500.1	ABRE	ACGTG	1737	5	-	cis-acting element involved in the abscisic acid responsiveness
Rh1BG376500.1	G-Box	CACGTT	363	6	-	cis-acting regulatory element involved in light responsiveness
Rh1BG376500.1	GCN4_motif	TGAGTCA	1334	7	-	cis-regulatory element involved in endosperm expression
Rh1BG376500.1	LTR	CCGAAA	529	6	-	cis-acting element involved in low-temperature responsiveness
Rh1BG376500.1	LTR	CCGAAA	1048	6	-	cis-acting element involved in low-temperature responsiveness
Rh1BG376500.1	LTR	CCGAAA	1111	6	+	cis-acting element involved in low-temperature responsiveness
Rh1BG376500.1	LTR	CCGAAA	1515	6	+	cis-acting element involved in low-temperature responsiveness
Rh1BG376500.1	TGA-element	AACGAC	1066	6	-	auxin-responsive element
Rh1BG376500.1	TGA-element	AACGAC	1128	6	+	auxin-responsive element
Rh1BG376500.1	GATA-motif	AAGATAAGATT	1234	10	-	part of a light responsive element
Rh1BG376500.1	I-box	GTATAAGGCC	385	9	-	part of a light responsive element
Rh1BG376500.1	HD-Zip 1	CAAT(A/T)ATTG	144	8.5	+	element involved in differentiation of the palisade mesophyll cells
Rh1BG376500.1	GARE-motif	TCTGTTG	37	7	+	gibberellin-responsive element
Rh1BG376500.1	TCT-motif	TCTTAC	374	6	+	part of a light responsive element
Rh1BG376500.1	G-box	CACGTC	401	6	-	cis-acting regulatory element involved in light responsiveness
Rh1BG376500.1	G-box	GCCACGTGGA	1735	9	+	cis-acting regulatory element involved in light responsiveness
Rh1BG376500.1	G-box	TACGTG	1737	6	-	cis-acting regulatory element involved in light responsiveness
Rh1BG376500.1	AuxRR-core	GGTCCAT	1027	7	-	cis-acting regulatory element involved in auxin responsiveness
Rh1BG376500.1	AE-box	AGAAACTT	1770	8	-	part of a module for light response
Rh1BG376500.1	P-box	CCTTTTG	1883	7	-	gibberellin-responsive element
Rh1BG376500.1	MBS	CAACTG	900	6	-	MYB binding site involved in drought-inducibility
Rh1BG376500.1	Box 4	ATTAAT	495	6	+	part of a conserved DNA module involved in light responsiveness
Rh1CG390300.1	I-box	GTATAAGGCC	385	9	-	part of a light responsive element
Rh1CG390300.1	GATA-motif	AAGATAAGATT	1234	10	-	part of a light responsive element
Rh1CG390300.1	TCT-motif	TCTTAC	374	6	+	part of a light responsive element
Rh1CG390300.1	GARE-motif	TCTGTTG	37	7	+	gibberellin-responsive element
Rh1CG390300.1	HD-Zip 1	CAAT(A/T)ATTG	144	8.5	+	element involved in differentiation of the palisade mesophyll cells
Rh1CG390300.1	AuxRR-core	GGTCCAT	1027	7	-	cis-acting regulatory element involved in auxin responsiveness
Rh1CG390300.1	AE-box	AGAAACTT	1770	8	-	part of a module for light response
Rh1CG390300.1	G-box	CACGTC	401	6	-	cis-acting regulatory element involved in light responsiveness
Rh1CG390300.1	G-box	GCCACGTGGA	1735	9	+	cis-acting regulatory element involved in light responsiveness
Rh1CG390300.1	G-box	TACGTG	1737	6	-	cis-acting regulatory element involved in light responsiveness
Rh1CG390300.1	P-box	CCTTTTG	1883	7	-	gibberellin-responsive element
Rh1CG390300.1	Box 4	ATTAAT	495	6	+	part of a conserved DNA module involved in light responsiveness
Rh1CG390300.1	MBS	CAACTG	900	6	-	MYB binding site involved in drought-inducibility
Rh1CG390300.1	ABRE	ACGTG	364	5	+	cis-acting element involved in the abscisic acid responsiveness
Rh1CG390300.1	ABRE	ACGTG	402	5	+	cis-acting element involved in the abscisic acid responsiveness
Rh1CG390300.1	ABRE	ACGTG	1737	5	-	cis-acting element involved in the abscisic acid responsiveness
Rh1CG390300.1	G-Box	CACGTT	363	6	-	cis-acting regulatory element involved in light responsiveness
Rh1CG390300.1	LTR	CCGAAA	529	6	-	cis-acting element involved in low-temperature responsiveness
Rh1CG390300.1	LTR	CCGAAA	1048	6	-	cis-acting element involved in low-temperature responsiveness
Rh1CG390300.1	LTR	CCGAAA	1111	6	+	cis-acting element involved in low-temperature responsiveness
Rh1CG390300.1	LTR	CCGAAA	1515	6	+	cis-acting element involved in low-temperature responsiveness
Rh1CG390300.1	GCN4_motif	TGAGTCA	1334	7	-	cis-regulatory element involved in endosperm expression
Rh1CG390300.1	TGA-element	AACGAC	1066	6	-	auxin-responsive element
Rh1CG390300.1	TGA-element	AACGAC	1128	6	+	auxin-responsive element
Rh1DG407200.1	TGA-element	AACGAC	1066	6	-	auxin-responsive element
Rh1DG407200.1	TGA-element	AACGAC	1128	6	+	auxin-responsive element
Rh1DG407200.1	GCN4_motif	TGAGTCA	1334	7	-	cis-regulatory element involved in endosperm expression
Rh1DG407200.1	LTR	CCGAAA	529	6	-	cis-acting element involved in low-temperature responsiveness
Rh1DG407200.1	LTR	CCGAAA	1048	6	-	cis-acting element involved in low-temperature responsiveness
Rh1DG407200.1	LTR	CCGAAA	1111	6	+	cis-acting element involved in low-temperature responsiveness
Rh1DG407200.1	LTR	CCGAAA	1515	6	+	cis-acting element involved in low-temperature responsiveness
Rh1DG407200.1	G-Box	CACGTT	363	6	-	cis-acting regulatory element involved in light responsiveness
Rh1DG407200.1	ABRE	ACGTG	364	5	+	cis-acting element involved in the abscisic acid responsiveness
Rh1DG407200.1	ABRE	ACGTG	402	5	+	cis-acting element involved in the abscisic acid responsiveness
Rh1DG407200.1	ABRE	ACGTG	1737	5	-	cis-acting element involved in the abscisic acid responsiveness
Rh1DG407200.1	Box 4	ATTAAT	495	6	+	part of a conserved DNA module involved in light responsiveness
Rh1DG407200.1	MBS	CAACTG	900	6	-	MYB binding site involved in drought-inducibility
Rh1DG407200.1	P-box	CCTTTTG	1883	7	-	gibberellin-responsive element
Rh1DG407200.1	AE-box	AGAAACTT	1770	8	-	part of a module for light response
Rh1DG407200.1	AuxRR-core	GGTCCAT	1027	7	-	cis-acting regulatory element involved in auxin responsiveness
Rh1DG407200.1	G-box	CACGTC	401	6	-	cis-acting regulatory element involved in light responsiveness
Rh1DG407200.1	G-box	GCCACGTGGA	1735	9	+	cis-acting regulatory element involved in light responsiveness
Rh1DG407200.1	G-box	TACGTG	1737	6	-	cis-acting regulatory element involved in light responsiveness
Rh1DG407200.1	TCT-motif	TCTTAC	374	6	+	part of a light responsive element
Rh1DG407200.1	GARE-motif	TCTGTTG	37	7	+	gibberellin-responsive element
Rh1DG407200.1	HD-Zip 1	CAAT(A/T)ATTG	144	8.5	+	element involved in differentiation of the palisade mesophyll cells
Rh1DG407200.1	GATA-motif	AAGATAAGATT	1234	10	-	part of a light responsive element
Rh1DG407200.1	I-box	GTATAAGGCC	385	9	-	part of a light responsive element
Rh2AG053500.1	ATCT-motif	AATCTAATCC	498	9	+	part of a conserved DNA module involved in light responsiveness
Rh2AG053500.1	TC-rich repeats	ATTCTCTAAC	813	9	+	cis-acting element involved in defense and stress responsiveness
Rh2AG053500.1	GTGGC-motif	GATTCTGTGGC	396	10	-	part of a light responsive element
Rh2AG053500.1	ABRE	ACGTG	376	5	+	cis-acting element involved in the abscisic acid responsiveness
Rh2AG053500.1	ABRE	CACGTG	924	6	+	cis-acting element involved in the abscisic acid responsiveness
Rh2AG053500.1	ABRE	ACGTG	925	5	+	cis-acting element involved in the abscisic acid responsiveness
Rh2AG053500.1	ABRE	TACGGTC	1459	7	+	cis-acting element involved in the abscisic acid responsiveness
Rh2AG053500.1	ABRE	CACGTG	1477	6	-	cis-acting element involved in the abscisic acid responsiveness
Rh2AG053500.1	ABRE	ACGTG	1478	5	+	cis-acting element involved in the abscisic acid responsiveness
Rh2AG053500.1	ABRE	ACGTG	1938	5	-	cis-acting element involved in the abscisic acid responsiveness
Rh2AG053500.1	G-Box	CACGTG	924	6	+	cis-acting regulatory element involved in light responsiveness
Rh2AG053500.1	G-Box	CACGTG	1477	6	-	cis-acting regulatory element involved in light responsiveness
Rh2AG053500.1	G-Box	CACGTT	1938	6	+	cis-acting regulatory element involved in light responsiveness
Rh2AG053500.1	GATT-motif	CTCCTGATTGGA	1214	11	+	part of a light responsive element
Rh2AG053500.1	TGACG-motif	TGACG	1889	5	-	cis-acting regulatory element involved in the MeJA-responsiveness
Rh2AG053500.1	TGACG-motif	TGACG	1964	5	-	cis-acting regulatory element involved in the MeJA-responsiveness
Rh2AG053500.1	TCT-motif	TCTTAC	534	6	-	part of a light responsive element
Rh2AG053500.1	TCT-motif	TCTTAC	621	6	+	part of a light responsive element
Rh2AG053500.1	TCT-motif	TCTTAC	1663	6	-	part of a light responsive element
Rh2AG053500.1	G-box	CACGAC	372	6	+	cis-acting regulatory element involved in light responsiveness
Rh2AG053500.1	G-box	CACGTC	375	6	-	cis-acting regulatory element involved in light responsiveness
Rh2AG053500.1	G-box	CACGTG	924	6	+	cis-acting regulatory element involved in light responsiveness
Rh2AG053500.1	G-box	CACGTG	1477	6	-	cis-acting regulatory element involved in light responsiveness
Rh2AG053500.1	LAMP-element	CTTTATCA	1858	8	-	part of a light responsive element
Rh2AG053500.1	MBS	CAACTG	1759	6	-	MYB binding site involved in drought-inducibility
Rh2AG053500.1	TCA-element	TCAGAAGAGG	598	9	-	cis-acting element involved in salicylic acid responsiveness
Rh2AG053500.1	TCA-element	CCATCTTTTT	1402	9	+	cis-acting element involved in salicylic acid responsiveness
Rh2AG053500.1	Box 4	ATTAAT	351	6	+	part of a conserved DNA module involved in light responsiveness
Rh2AG053500.1	Box 4	ATTAAT	527	6	+	part of a conserved DNA module involved in light responsiveness
Rh2AG053500.1	GT1-motif	GGTTAA	451	6	+	light responsive element
Rh2AG053500.1	GT1-motif	GTGTGTGAA	1468	9	-	light responsive element
Rh2AG053500.1	O2-site	GATGATGTGG	397	9	-	cis-acting regulatory element involved in zein metabolism regulation
Rh2AG053500.1	3-AF1 binding site	TAAGAGAGGAA	261	10	+	light responsive element
Rh2AG053500.1	CGTCA-motif	CGTCA	1889	5	+	cis-acting regulatory element involved in the MeJA-responsiveness
Rh2AG053500.1	CGTCA-motif	CGTCA	1964	5	+	cis-acting regulatory element involved in the MeJA-responsiveness
Rh2AG085100.1	MBS	CAACTG	1717	6	-	MYB binding site involved in drought-inducibility
Rh2AG085100.1	MBS	CAACTG	1800	6	+	MYB binding site involved in drought-inducibility
Rh2AG085100.1	GT1-motif	GGTTAAT	1261	7	-	light responsive element
Rh2AG085100.1	GT1-motif	GGTTAA	1262	6	-	light responsive element
Rh2AG085100.1	chs-CMA1a	TTACTTAA	1284	8	-	part of a light responsive element
Rh2AG085100.1	CGTCA-motif	CGTCA	1865	5	+	cis-acting regulatory element involved in the MeJA-responsiveness
Rh2AG085100.1	AE-box	AGAAACTT	1734	8	-	part of a module for light response
Rh2AG085100.1	G-box	CACGTC	932	6	-	cis-acting regulatory element involved in light responsiveness
Rh2AG085100.1	G-box	TACGTG	1704	6	+	cis-acting regulatory element involved in light responsiveness
Rh2AG085100.1	G-box	TAAACGTG	1807	8	+	cis-acting regulatory element involved in light responsiveness
Rh2AG085100.1	GA-motif	ATAGATAA	1545	8	+	part of a light responsive element
Rh2AG085100.1	GATA-motif	GATAGGA	1371	7	+	part of a light responsive element
Rh2AG085100.1	LTR	CCGAAA	213	6	-	cis-acting element involved in low-temperature responsiveness
Rh2AG085100.1	Sp1	GGGCGG	514	6	-	light responsive element
Rh2AG085100.1	Sp1	GGGCGG	598	6	+	light responsive element
Rh2AG085100.1	Sp1	GGGCGG	894	6	+	light responsive element
Rh2AG085100.1	Sp1	GGGCGG	968	6	+	light responsive element
Rh2AG085100.1	Sp1	GGGCGG	1033	6	-	light responsive element
Rh2AG085100.1	TGACG-motif	TGACG	1865	5	-	cis-acting regulatory element involved in the MeJA-responsiveness
Rh2AG085100.1	TC-rich repeats	ATTCTCTAAC	981	9	-	cis-acting element involved in defense and stress responsiveness
Rh2AG085100.1	TC-rich repeats	ATTCTCTAAC	1321	9	-	cis-acting element involved in defense and stress responsiveness
Rh2AG085100.1	ABRE	ACGTG	933	5	+	cis-acting element involved in the abscisic acid responsiveness
Rh2AG085100.1	ABRE	ACGTG	1705	5	+	cis-acting element involved in the abscisic acid responsiveness
Rh2AG085100.1	ABRE	ACGTG	1787	5	-	cis-acting element involved in the abscisic acid responsiveness
Rh2AG085100.1	ABRE	ACGTG	1810	5	+	cis-acting element involved in the abscisic acid responsiveness
Rh2AG085100.1	Gap-box	CAAATGAA(A/G)A	1567	9	+	part of a light responsive element
Rh2AG085100.1	G-Box	CACGTT	1787	6	+	cis-acting regulatory element involved in light responsiveness
Rh2AG085100.1	G-Box	CACGTT	1809	6	-	cis-acting regulatory element involved in light responsiveness
Rh2AG180500.1	TGA-element	AACGAC	1074	6	+	auxin-responsive element
Rh2AG180500.1	Sp1	GGGCGG	389	6	+	light responsive element
Rh2AG180500.1	Sp1	GGGCGG	746	6	+	light responsive element
Rh2AG180500.1	LTR	CCGAAA	1146	6	+	cis-acting element involved in low-temperature responsiveness
Rh2AG180500.1	ABRE	ACGTG	1674	5	-	cis-acting element involved in the abscisic acid responsiveness
Rh2AG180500.1	ABRE	AACCCGG	1984	7	-	cis-acting element involved in the abscisic acid responsiveness
Rh2AG180500.1	ATCT-motif	AATCTAATCC	864	9	+	part of a conserved DNA module involved in light responsiveness
Rh2AG180500.1	motif I	gGTACGTGGCG	383	10	+	cis-acting regulatory element root specific
Rh2AG180500.1	Box 4	ATTAAT	42	6	+	part of a conserved DNA module involved in light responsiveness
Rh2AG180500.1	Box 4	ATTAAT	948	6	+	part of a conserved DNA module involved in light responsiveness
Rh2AG180500.1	LAMP-element	CTTTATCA	604	8	+	part of a light responsive element
Rh2AG180500.1	MRE	AACCTAA	1975	7	+	MYB binding site involved in light responsiveness
Rh2AG180500.1	G-box	TACGTG	1674	6	-	cis-acting regulatory element involved in light responsiveness
Rh2AG349500.1	CGTCA-motif	CGTCA	127	5	-	cis-acting regulatory element involved in the MeJA-responsiveness
Rh2AG349500.1	CGTCA-motif	CGTCA	413	5	-	cis-acting regulatory element involved in the MeJA-responsiveness
Rh2AG349500.1	O2-site	GATGATGTGG	1158	9	+	cis-acting regulatory element involved in zein metabolism regulation
Rh2AG349500.1	MBS	CAACTG	1180	6	+	MYB binding site involved in drought-inducibility
Rh2AG349500.1	TCA-element	CCATCTTTTT	584	9	-	cis-acting element involved in salicylic acid responsiveness
Rh2AG349500.1	Box 4	ATTAAT	982	6	+	part of a conserved DNA module involved in light responsiveness
Rh2AG349500.1	GATA-motif	GATAGGG	556	7	+	part of a light responsive element
Rh2AG349500.1	MRE	AACCTAA	1618	7	-	MYB binding site involved in light responsiveness
Rh2AG349500.1	AE-box	AGAAACAA	543	8	+	part of a module for light response
Rh2AG349500.1	AE-box	AGAAACTT	1756	8	-	part of a module for light response
Rh2AG349500.1	G-box	TACGTG	1794	6	-	cis-acting regulatory element involved in light responsiveness
Rh2AG349500.1	TCT-motif	TCTTAC	395	6	-	part of a light responsive element
Rh2AG349500.1	circadian	CAAAGATATC	504	9	-	cis-acting regulatory element involved in circadian control
Rh2AG349500.1	TGA-element	AACGAC	992	6	+	auxin-responsive element
Rh2AG349500.1	TGACG-motif	TGACG	127	5	+	cis-acting regulatory element involved in the MeJA-responsiveness
Rh2AG349500.1	TGACG-motif	TGACG	413	5	+	cis-acting regulatory element involved in the MeJA-responsiveness
Rh2AG349500.1	Sp1	GGGCGG	349	6	-	light responsive element
Rh2AG349500.1	LTR	CCGAAA	581	6	+	cis-acting element involved in low-temperature responsiveness
Rh2AG349500.1	G-Box	CACGTT	901	6	-	cis-acting regulatory element involved in light responsiveness
Rh2AG349500.1	ABRE	ACGTG	902	5	+	cis-acting element involved in the abscisic acid responsiveness
Rh2AG349500.1	ABRE	ACGTG	1794	5	-	cis-acting element involved in the abscisic acid responsiveness
Rh2AG349500.1	ATCT-motif	AATCTAATCC	1615	9	-	part of a conserved DNA module involved in light responsiveness
Rh2BG052900.1	O2-site	GATGATGTGG	428	9	-	cis-acting regulatory element involved in zein metabolism regulation
Rh2BG052900.1	3-AF1 binding site	TAAGAGAGGAA	292	10	+	light responsive element
Rh2BG052900.1	CGTCA-motif	CGTCA	1853	5	-	cis-acting regulatory element involved in the MeJA-responsiveness
Rh2BG052900.1	CGTCA-motif	CGTCA	1891	5	+	cis-acting regulatory element involved in the MeJA-responsiveness
Rh2BG052900.1	CGTCA-motif	CGTCA	1966	5	+	cis-acting regulatory element involved in the MeJA-responsiveness
Rh2BG052900.1	TCA-element	TCAGAAGAGG	618	9	-	cis-acting element involved in salicylic acid responsiveness
Rh2BG052900.1	TCA-element	CCATCTTTTT	1221	9	-	cis-acting element involved in salicylic acid responsiveness
Rh2BG052900.1	TCA-element	CCATCTTTTT	1434	10	+	cis-acting element involved in salicylic acid responsiveness
Rh2BG052900.1	I-box	cGATAAGGCG	1883	9	-	part of a light responsive element
Rh2BG052900.1	TCT-motif	TCTTAC	641	6	+	part of a light responsive element
Rh2BG052900.1	TCT-motif	TCTTAC	1693	6	-	part of a light responsive element
Rh2BG052900.1	CAT-box	GCCACT	470	6	-	cis-acting regulatory element related to meristem expression
Rh2BG052900.1	CAT-box	GCCACT	1365	6	-	cis-acting regulatory element related to meristem expression
Rh2BG052900.1	TGACG-motif	TGACG	1853	5	+	cis-acting regulatory element involved in the MeJA-responsiveness
Rh2BG052900.1	TGACG-motif	TGACG	1891	5	-	cis-acting regulatory element involved in the MeJA-responsiveness
Rh2BG052900.1	TGACG-motif	TGACG	1966	5	-	cis-acting regulatory element involved in the MeJA-responsiveness
Rh2BG052900.1	TC-rich repeats	ATTCTCTAAC	831	9	+	cis-acting element involved in defense and stress responsiveness
Rh2BG052900.1	ABRE	ACGTG	407	5	+	cis-acting element involved in the abscisic acid responsiveness
Rh2BG052900.1	ABRE	CACGTG	953	6	+	cis-acting element involved in the abscisic acid responsiveness
Rh2BG052900.1	ABRE	ACGTG	954	5	+	cis-acting element involved in the abscisic acid responsiveness
Rh2BG052900.1	ABRE	CACGTG	1139	6	-	cis-acting element involved in the abscisic acid responsiveness
Rh2BG052900.1	ABRE	ACGTG	1140	5	+	cis-acting element involved in the abscisic acid responsiveness
Rh2BG052900.1	ABRE	TACGGTC	1490	7	+	cis-acting element involved in the abscisic acid responsiveness
Rh2BG052900.1	ABRE	CACGTG	1508	6	-	cis-acting element involved in the abscisic acid responsiveness
Rh2BG052900.1	ABRE	ACGTG	1509	5	+	cis-acting element involved in the abscisic acid responsiveness
Rh2BG052900.1	ABRE	ACGTG	1855	5	+	cis-acting element involved in the abscisic acid responsiveness
Rh2BG052900.1	ABRE	ACGTG	1940	5	-	cis-acting element involved in the abscisic acid responsiveness
Rh2BG052900.1	ATCT-motif	AATCTAATCC	518	9	+	part of a conserved DNA module involved in light responsiveness
Rh2BG052900.1	LAMP-element	CTTTATCA	1860	8	-	part of a light responsive element
Rh2BG052900.1	Box 4	ATTAAT	382	6	+	part of a conserved DNA module involved in light responsiveness
Rh2BG052900.1	Box 4	ATTAAT	480	6	+	part of a conserved DNA module involved in light responsiveness
Rh2BG052900.1	Box 4	ATTAAT	555	6	+	part of a conserved DNA module involved in light responsiveness
Rh2BG052900.1	MBS	CAACTG	1775	6	-	MYB binding site involved in drought-inducibility
Rh2BG052900.1	GT1-motif	GTGTGTGAA	1499	9	-	light responsive element
Rh2BG052900.1	Box II	CCACGTGGC	1138	9	+	part of a light responsive element
Rh2BG052900.1	G-box	CACGAC	78	6	+	cis-acting regulatory element involved in light responsiveness
Rh2BG052900.1	G-box	CACGAC	403	6	+	cis-acting regulatory element involved in light responsiveness
Rh2BG052900.1	G-box	CACGTC	406	6	-	cis-acting regulatory element involved in light responsiveness
Rh2BG052900.1	G-box	CACGTG	953	6	+	cis-acting regulatory element involved in light responsiveness
Rh2BG052900.1	G-box	GCCACGTGGA	1137	9	-	cis-acting regulatory element involved in light responsiveness
Rh2BG052900.1	G-box	CACGTG	1139	6	-	cis-acting regulatory element involved in light responsiveness
Rh2BG052900.1	G-box	CACGTG	1508	6	-	cis-acting regulatory element involved in light responsiveness
Rh2BG052900.1	G-box	CACGTC	1854	6	-	cis-acting regulatory element involved in light responsiveness
Rh2BG052900.1	GATT-motif	CTCCTGATTGGA	1243	11	+	part of a light responsive element
Rh2BG052900.1	G-Box	CACGTG	953	6	+	cis-acting regulatory element involved in light responsiveness
Rh2BG052900.1	G-Box	CACGTG	1139	6	-	cis-acting regulatory element involved in light responsiveness
Rh2BG052900.1	G-Box	CACGTG	1508	6	-	cis-acting regulatory element involved in light responsiveness
Rh2BG052900.1	G-Box	CACGTT	1940	6	+	cis-acting regulatory element involved in light responsiveness
Rh2BG052900.1	GTGGC-motif	GATTCTGTGGC	427	10	-	part of a light responsive element
Rh2BG085600.1	CGTCA-motif	CGTCA	620	5	-	cis-acting regulatory element involved in the MeJA-responsiveness
Rh2BG085600.1	CGTCA-motif	CGTCA	1571	5	+	cis-acting regulatory element involved in the MeJA-responsiveness
Rh2BG085600.1	CGTCA-motif	CGTCA	1677	5	+	cis-acting regulatory element involved in the MeJA-responsiveness
Rh2BG085600.1	CGTCA-motif	CGTCA	1858	5	+	cis-acting regulatory element involved in the MeJA-responsiveness
Rh2BG085600.1	3-AF1 binding site	TAAGAGAGGAA	496	10	+	light responsive element
Rh2BG085600.1	MBS	CAACTG	1710	6	-	MYB binding site involved in drought-inducibility
Rh2BG085600.1	MBS	CAACTG	1793	6	+	MYB binding site involved in drought-inducibility
Rh2BG085600.1	TCA-element	CCATCTTTTT	982	9	-	cis-acting element involved in salicylic acid responsiveness
Rh2BG085600.1	Box 4	ATTAAT	1615	6	-	part of a conserved DNA module involved in light responsiveness
Rh2BG085600.1	chs-CMA1a	TTACTTAA	1277	8	-	part of a light responsive element
Rh2BG085600.1	GT1-motif	GGTTAAT	1254	7	-	light responsive element
Rh2BG085600.1	GT1-motif	GGTTAA	1255	6	-	light responsive element
Rh2BG085600.1	GATA-motif	GATAGGA	1364	7	+	part of a light responsive element
Rh2BG085600.1	I-box	gGATAAGGTG	503	9	+	part of a light responsive element
Rh2BG085600.1	GA-motif	ATAGATAA	1538	8	+	part of a light responsive element
Rh2BG085600.1	G-box	TACGTG	610	6	+	cis-acting regulatory element involved in light responsiveness
Rh2BG085600.1	G-box	TAAACGTG	1800	8	+	cis-acting regulatory element involved in light responsiveness
Rh2BG085600.1	AE-box	AGAAACTT	1727	8	-	part of a module for light response
Rh2BG085600.1	LTR	CCGAAA	804	6	-	cis-acting element involved in low-temperature responsiveness
Rh2BG085600.1	TGACG-motif	TGACG	620	5	+	cis-acting regulatory element involved in the MeJA-responsiveness
Rh2BG085600.1	TGACG-motif	TGACG	1571	5	-	cis-acting regulatory element involved in the MeJA-responsiveness
Rh2BG085600.1	TGACG-motif	TGACG	1677	5	-	cis-acting regulatory element involved in the MeJA-responsiveness
Rh2BG085600.1	TGACG-motif	TGACG	1858	5	-	cis-acting regulatory element involved in the MeJA-responsiveness
Rh2BG085600.1	TC-rich repeats	ATTCTCTAAC	1314	9	-	cis-acting element involved in defense and stress responsiveness
Rh2BG085600.1	Gap-box	CAAATGAA(A/G)A	1560	9	+	part of a light responsive element
Rh2BG085600.1	ABRE	ACGTG	611	5	+	cis-acting element involved in the abscisic acid responsiveness
Rh2BG085600.1	ABRE	ACGTG	1780	5	-	cis-acting element involved in the abscisic acid responsiveness
Rh2BG085600.1	ABRE	ACGTG	1803	5	+	cis-acting element involved in the abscisic acid responsiveness
Rh2BG085600.1	G-Box	CACGTT	1780	6	+	cis-acting regulatory element involved in light responsiveness
Rh2BG085600.1	G-Box	CACGTT	1802	6	-	cis-acting regulatory element involved in light responsiveness
Rh2BG085600.1	TCCC-motif	TCTCCCT	113	7	-	part of a light responsive element
Rh2BG189300.1	AuxRR-core	GGTCCAT	439	7	+	cis-acting regulatory element involved in auxin responsiveness
Rh2BG189300.1	G-box	TACGTG	1674	6	-	cis-acting regulatory element involved in light responsiveness
Rh2BG189300.1	GA-motif	ATAGATAA	246	8	+	part of a light responsive element
Rh2BG189300.1	GATA-motif	GATAGGA	706	7	+	part of a light responsive element
Rh2BG189300.1	Box 4	ATTAAT	287	6	+	part of a conserved DNA module involved in light responsiveness
Rh2BG189300.1	Box 4	ATTAAT	698	6	+	part of a conserved DNA module involved in light responsiveness
Rh2BG189300.1	Box 4	ATTAAT	952	6	+	part of a conserved DNA module involved in light responsiveness
Rh2BG189300.1	chs-CMA1a	TTACTTAA	187	8	+	part of a light responsive element
Rh2BG189300.1	O2-site	GATGACATGG	533	9	-	cis-acting regulatory element involved in zein metabolism regulation
Rh2BG189300.1	P-box	CCTTTTG	57	7	+	gibberellin-responsive element
Rh2BG189300.1	CGTCA-motif	CGTCA	50	5	-	cis-acting regulatory element involved in the MeJA-responsiveness
Rh2BG189300.1	ABRE	ACGTG	1674	5	-	cis-acting element involved in the abscisic acid responsiveness
Rh2BG189300.1	ABRE	AACCCGG	1984	7	-	cis-acting element involved in the abscisic acid responsiveness
Rh2BG189300.1	LTR	CCGAAA	1149	6	+	cis-acting element involved in low-temperature responsiveness
Rh2BG189300.1	CAT-box	GCCACT	195	6	+	cis-acting regulatory element related to meristem expression
Rh2BG189300.1	CAT-box	GCCACT	258	6	+	cis-acting regulatory element related to meristem expression
Rh2BG189300.1	CAT-box	GCCACT	636	6	-	cis-acting regulatory element related to meristem expression
Rh2BG189300.1	TGACG-motif	TGACG	50	5	+	cis-acting regulatory element involved in the MeJA-responsiveness
Rh2BG189300.1	TGA-element	AACGAC	563	6	-	auxin-responsive element
Rh2BG189300.1	TGA-element	AACGAC	1077	6	+	auxin-responsive element
Rh2BG356400.1	TGACG-motif	TGACG	104	5	+	cis-acting regulatory element involved in the MeJA-responsiveness
Rh2BG356400.1	LTR	CCGAAA	601	6	+	cis-acting element involved in low-temperature responsiveness
Rh2BG356400.1	Sp1	GGGCGG	40	6	-	light responsive element
Rh2BG356400.1	circadian	CAAAGATATC	195	9	-	cis-acting regulatory element involved in circadian control
Rh2BG356400.1	circadian	CAAAGATATC	524	9	-	cis-acting regulatory element involved in circadian control
Rh2BG356400.1	ATCT-motif	AATCTAATCC	1615	9	-	part of a conserved DNA module involved in light responsiveness
Rh2BG356400.1	ABRE	ACGTG	921	5	+	cis-acting element involved in the abscisic acid responsiveness
Rh2BG356400.1	ABRE	ACGTG	1794	5	-	cis-acting element involved in the abscisic acid responsiveness
Rh2BG356400.1	G-Box	CACGTT	920	6	-	cis-acting regulatory element involved in light responsiveness
Rh2BG356400.1	TC-rich repeats	ATTCTCTAAC	1114	9	+	cis-acting element involved in defense and stress responsiveness
Rh2BG356400.1	TCA-element	CCATCTTTTT	604	9	-	cis-acting element involved in salicylic acid responsiveness
Rh2BG356400.1	Box 4	ATTAAT	1001	6	+	part of a conserved DNA module involved in light responsiveness
Rh2BG356400.1	MBS	CAACTG	1180	6	+	MYB binding site involved in drought-inducibility
Rh2BG356400.1	CGTCA-motif	CGTCA	104	5	-	cis-acting regulatory element involved in the MeJA-responsiveness
Rh2BG356400.1	G-box	TACGTG	1794	6	-	cis-acting regulatory element involved in light responsiveness
Rh2BG356400.1	AE-box	AGAAACAA	234	8	+	part of a module for light response
Rh2BG356400.1	AE-box	AGAAACAA	563	8	+	part of a module for light response
Rh2BG356400.1	AAAC-motif	CAATCAAAACCT	320	11	+	light responsive element
Rh2BG356400.1	TCT-motif	TCTTAC	86	6	-	part of a light responsive element
Rh2BG356400.1	GATA-motif	GATAGGG	246	7	+	part of a light responsive element
Rh2BG356400.1	GATA-motif	GATAGGG	576	7	+	part of a light responsive element
Rh2BG356400.1	MRE	AACCTAA	1618	7	-	MYB binding site involved in light responsiveness
Rh2CG054900.1	ABRE	ACGTG	407	5	+	cis-acting element involved in the abscisic acid responsiveness
Rh2CG054900.1	ABRE	CACGTG	953	6	+	cis-acting element involved in the abscisic acid responsiveness
Rh2CG054900.1	ABRE	ACGTG	954	5	+	cis-acting element involved in the abscisic acid responsiveness
Rh2CG054900.1	ABRE	CACGTG	1139	6	-	cis-acting element involved in the abscisic acid responsiveness
Rh2CG054900.1	ABRE	ACGTG	1140	5	+	cis-acting element involved in the abscisic acid responsiveness
Rh2CG054900.1	ABRE	TACGGTC	1490	7	+	cis-acting element involved in the abscisic acid responsiveness
Rh2CG054900.1	ABRE	CACGTG	1508	6	-	cis-acting element involved in the abscisic acid responsiveness
Rh2CG054900.1	ABRE	ACGTG	1509	5	+	cis-acting element involved in the abscisic acid responsiveness
Rh2CG054900.1	ABRE	ACGTG	1855	5	+	cis-acting element involved in the abscisic acid responsiveness
Rh2CG054900.1	ABRE	ACGTG	1940	5	-	cis-acting element involved in the abscisic acid responsiveness
Rh2CG054900.1	TC-rich repeats	ATTCTCTAAC	831	9	+	cis-acting element involved in defense and stress responsiveness
Rh2CG054900.1	ATCT-motif	AATCTAATCC	518	9	+	part of a conserved DNA module involved in light responsiveness
Rh2CG054900.1	TGACG-motif	TGACG	1853	5	+	cis-acting regulatory element involved in the MeJA-responsiveness
Rh2CG054900.1	TGACG-motif	TGACG	1891	5	-	cis-acting regulatory element involved in the MeJA-responsiveness
Rh2CG054900.1	TGACG-motif	TGACG	1966	5	-	cis-acting regulatory element involved in the MeJA-responsiveness
Rh2CG054900.1	CAT-box	GCCACT	470	6	-	cis-acting regulatory element related to meristem expression
Rh2CG054900.1	CAT-box	GCCACT	1365	6	-	cis-acting regulatory element related to meristem expression
Rh2CG054900.1	I-box	cGATAAGGCG	1883	9	-	part of a light responsive element
Rh2CG054900.1	TCT-motif	TCTTAC	641	6	+	part of a light responsive element
Rh2CG054900.1	TCT-motif	TCTTAC	1693	6	-	part of a light responsive element
Rh2CG054900.1	3-AF1 binding site	TAAGAGAGGAA	292	10	+	light responsive element
Rh2CG054900.1	CGTCA-motif	CGTCA	1853	5	-	cis-acting regulatory element involved in the MeJA-responsiveness
Rh2CG054900.1	CGTCA-motif	CGTCA	1891	5	+	cis-acting regulatory element involved in the MeJA-responsiveness
Rh2CG054900.1	CGTCA-motif	CGTCA	1966	5	+	cis-acting regulatory element involved in the MeJA-responsiveness
Rh2CG054900.1	O2-site	GATGATGTGG	428	9	-	cis-acting regulatory element involved in zein metabolism regulation
Rh2CG054900.1	TCA-element	TCAGAAGAGG	618	9	-	cis-acting element involved in salicylic acid responsiveness
Rh2CG054900.1	TCA-element	CCATCTTTTT	1221	9	-	cis-acting element involved in salicylic acid responsiveness
Rh2CG054900.1	TCA-element	CCATCTTTTT	1434	10	+	cis-acting element involved in salicylic acid responsiveness
Rh2CG054900.1	G-Box	CACGTG	953	6	+	cis-acting regulatory element involved in light responsiveness
Rh2CG054900.1	G-Box	CACGTG	1139	6	-	cis-acting regulatory element involved in light responsiveness
Rh2CG054900.1	G-Box	CACGTG	1508	6	-	cis-acting regulatory element involved in light responsiveness
Rh2CG054900.1	G-Box	CACGTT	1940	6	+	cis-acting regulatory element involved in light responsiveness
Rh2CG054900.1	GTGGC-motif	GATTCTGTGGC	427	10	-	part of a light responsive element
Rh2CG054900.1	GATT-motif	CTCCTGATTGGA	1243	11	+	part of a light responsive element
Rh2CG054900.1	Box II	CCACGTGGC	1138	9	+	part of a light responsive element
Rh2CG054900.1	G-box	CACGAC	78	6	+	cis-acting regulatory element involved in light responsiveness
Rh2CG054900.1	G-box	CACGAC	403	6	+	cis-acting regulatory element involved in light responsiveness
Rh2CG054900.1	G-box	CACGTC	406	6	-	cis-acting regulatory element involved in light responsiveness
Rh2CG054900.1	G-box	CACGTG	953	6	+	cis-acting regulatory element involved in light responsiveness
Rh2CG054900.1	G-box	GCCACGTGGA	1137	9	-	cis-acting regulatory element involved in light responsiveness
Rh2CG054900.1	G-box	CACGTG	1139	6	-	cis-acting regulatory element involved in light responsiveness
Rh2CG054900.1	G-box	CACGTG	1508	6	-	cis-acting regulatory element involved in light responsiveness
Rh2CG054900.1	G-box	CACGTC	1854	6	-	cis-acting regulatory element involved in light responsiveness
Rh2CG054900.1	GT1-motif	GTGTGTGAA	1499	9	-	light responsive element
Rh2CG054900.1	LAMP-element	CTTTATCA	1860	8	-	part of a light responsive element
Rh2CG054900.1	MBS	CAACTG	1775	6	-	MYB binding site involved in drought-inducibility
Rh2CG054900.1	Box 4	ATTAAT	382	6	+	part of a conserved DNA module involved in light responsiveness
Rh2CG054900.1	Box 4	ATTAAT	480	6	+	part of a conserved DNA module involved in light responsiveness
Rh2CG054900.1	Box 4	ATTAAT	555	6	+	part of a conserved DNA module involved in light responsiveness
Rh2CG087900.1	TCCC-motif	TCTCCCT	113	7	-	part of a light responsive element
Rh2CG087900.1	TC-rich repeats	ATTCTCTAAC	1314	9	-	cis-acting element involved in defense and stress responsiveness
Rh2CG087900.1	Gap-box	CAAATGAA(A/G)A	1560	9	+	part of a light responsive element
Rh2CG087900.1	ABRE	ACGTG	611	5	+	cis-acting element involved in the abscisic acid responsiveness
Rh2CG087900.1	ABRE	ACGTG	1780	5	-	cis-acting element involved in the abscisic acid responsiveness
Rh2CG087900.1	ABRE	ACGTG	1803	5	+	cis-acting element involved in the abscisic acid responsiveness
Rh2CG087900.1	G-Box	CACGTT	1780	6	+	cis-acting regulatory element involved in light responsiveness
Rh2CG087900.1	G-Box	CACGTT	1802	6	-	cis-acting regulatory element involved in light responsiveness
Rh2CG087900.1	LTR	CCGAAA	804	6	-	cis-acting element involved in low-temperature responsiveness
Rh2CG087900.1	TGACG-motif	TGACG	620	5	+	cis-acting regulatory element involved in the MeJA-responsiveness
Rh2CG087900.1	TGACG-motif	TGACG	1571	5	-	cis-acting regulatory element involved in the MeJA-responsiveness
Rh2CG087900.1	TGACG-motif	TGACG	1677	5	-	cis-acting regulatory element involved in the MeJA-responsiveness
Rh2CG087900.1	TGACG-motif	TGACG	1858	5	-	cis-acting regulatory element involved in the MeJA-responsiveness
Rh2CG087900.1	AE-box	AGAAACTT	1727	8	-	part of a module for light response
Rh2CG087900.1	G-box	TACGTG	610	6	+	cis-acting regulatory element involved in light responsiveness
Rh2CG087900.1	G-box	TAAACGTG	1800	8	+	cis-acting regulatory element involved in light responsiveness
Rh2CG087900.1	I-box	gGATAAGGTG	503	9	+	part of a light responsive element
Rh2CG087900.1	GA-motif	ATAGATAA	1538	8	+	part of a light responsive element
Rh2CG087900.1	GATA-motif	GATAGGA	1364	7	+	part of a light responsive element
Rh2CG087900.1	MBS	CAACTG	1710	6	-	MYB binding site involved in drought-inducibility
Rh2CG087900.1	MBS	CAACTG	1793	6	+	MYB binding site involved in drought-inducibility
Rh2CG087900.1	TCA-element	CCATCTTTTT	982	9	-	cis-acting element involved in salicylic acid responsiveness
Rh2CG087900.1	Box 4	ATTAAT	1615	6	-	part of a conserved DNA module involved in light responsiveness
Rh2CG087900.1	chs-CMA1a	TTACTTAA	1277	8	-	part of a light responsive element
Rh2CG087900.1	GT1-motif	GGTTAAT	1254	7	-	light responsive element
Rh2CG087900.1	GT1-motif	GGTTAA	1255	6	-	light responsive element
Rh2CG087900.1	3-AF1 binding site	TAAGAGAGGAA	496	10	+	light responsive element
Rh2CG087900.1	CGTCA-motif	CGTCA	620	5	-	cis-acting regulatory element involved in the MeJA-responsiveness
Rh2CG087900.1	CGTCA-motif	CGTCA	1571	5	+	cis-acting regulatory element involved in the MeJA-responsiveness
Rh2CG087900.1	CGTCA-motif	CGTCA	1677	5	+	cis-acting regulatory element involved in the MeJA-responsiveness
Rh2CG087900.1	CGTCA-motif	CGTCA	1858	5	+	cis-acting regulatory element involved in the MeJA-responsiveness
Rh2CG184700.1	G-box	TACGTG	1674	6	-	cis-acting regulatory element involved in light responsiveness
Rh2CG184700.1	AE-box	AGAAACTT	160	8	-	part of a module for light response
Rh2CG184700.1	AuxRR-core	GGTCCAT	415	7	+	cis-acting regulatory element involved in auxin responsiveness
Rh2CG184700.1	GATA-motif	AAGGATAAGG	1381	9	-	part of a light responsive element
Rh2CG184700.1	GA-motif	ATAGATAA	222	8	+	part of a light responsive element
Rh2CG184700.1	MBS	CAACTG	1896	6	-	MYB binding site involved in drought-inducibility
Rh2CG184700.1	Box 4	ATTAAT	263	6	+	part of a conserved DNA module involved in light responsiveness
Rh2CG184700.1	Box 4	ATTAAT	690	6	+	part of a conserved DNA module involved in light responsiveness
Rh2CG184700.1	Box 4	ATTAAT	971	6	+	part of a conserved DNA module involved in light responsiveness
Rh2CG184700.1	P-box	CCTTTTG	33	7	+	gibberellin-responsive element
Rh2CG184700.1	O2-site	GATGACATGG	525	9	-	cis-acting regulatory element involved in zein metabolism regulation
Rh2CG184700.1	O2-site	GATGA(C/T)(A/G)TG(A/G)	698	8	+	cis-acting regulatory element involved in zein metabolism regulation
Rh2CG184700.1	ABRE	ACGTG	1674	5	-	cis-acting element involved in the abscisic acid responsiveness
Rh2CG184700.1	CAT-box	GCCACT	171	6	+	cis-acting regulatory element related to meristem expression
Rh2CG184700.1	CAT-box	GCCACT	234	6	+	cis-acting regulatory element related to meristem expression
Rh2CG184700.1	CAT-box	GCCACT	628	6	-	cis-acting regulatory element related to meristem expression
Rh2CG184700.1	LTR	CCGAAA	1162	6	+	cis-acting element involved in low-temperature responsiveness
Rh2CG184700.1	TGA-element	AACGAC	555	6	-	auxin-responsive element
Rh2CG184700.1	TGA-element	AACGAC	1090	6	+	auxin-responsive element
Rh2CG184700.1	ACE	GACACGTATG	643	9	-	cis-acting element involved in light responsiveness
Rh2CG335300.1	TCT-motif	TCTTAC	95	6	-	part of a light responsive element
Rh2CG335300.1	AAAC-motif	CAATCAAAACCT	329	11	+	light responsive element
Rh2CG335300.1	G-box	TACGTG	1801	6	-	cis-acting regulatory element involved in light responsiveness
Rh2CG335300.1	AE-box	AGAAACAA	243	8	+	part of a module for light response
Rh2CG335300.1	AE-box	AGAAACAA	572	8	+	part of a module for light response
Rh2CG335300.1	AE-box	AGAAACAA	923	8	+	part of a module for light response
Rh2CG335300.1	MRE	AACCTAA	1625	7	-	MYB binding site involved in light responsiveness
Rh2CG335300.1	GATA-motif	GATAGGG	255	7	+	part of a light responsive element
Rh2CG335300.1	GATA-motif	GATAGGG	585	7	+	part of a light responsive element
Rh2CG335300.1	Box 4	ATTAAT	1010	6	-	part of a conserved DNA module involved in light responsiveness
Rh2CG335300.1	TCA-element	CCATCTTTTT	613	9	-	cis-acting element involved in salicylic acid responsiveness
Rh2CG335300.1	GT1-motif	GTGTGTGAA	1397	9	-	light responsive element
Rh2CG335300.1	CGTCA-motif	CGTCA	113	5	-	cis-acting regulatory element involved in the MeJA-responsiveness
Rh2CG335300.1	CGTCA-motif	CGTCA	1917	5	+	cis-acting regulatory element involved in the MeJA-responsiveness
Rh2CG335300.1	ATCT-motif	AATCTAATCC	1622	9	-	part of a conserved DNA module involved in light responsiveness
Rh2CG335300.1	TC-rich repeats	ATTCTCTAAC	1129	9	+	cis-acting element involved in defense and stress responsiveness
Rh2CG335300.1	G-Box	CACGTT	929	6	-	cis-acting regulatory element involved in light responsiveness
Rh2CG335300.1	ABRE	ACGTG	930	5	+	cis-acting element involved in the abscisic acid responsiveness
Rh2CG335300.1	ABRE	ACGTG	1801	5	-	cis-acting element involved in the abscisic acid responsiveness
Rh2CG335300.1	Sp1	GGGCGG	49	6	-	light responsive element
Rh2CG335300.1	LTR	CCGAAA	610	6	+	cis-acting element involved in low-temperature responsiveness
Rh2CG335300.1	TGA-element	AACGAC	1020	6	+	auxin-responsive element
Rh2CG335300.1	TGACG-motif	TGACG	113	5	+	cis-acting regulatory element involved in the MeJA-responsiveness
Rh2CG335300.1	TGACG-motif	TGACG	1917	5	-	cis-acting regulatory element involved in the MeJA-responsiveness
Rh2CG335300.1	circadian	CAAAGATATC	204	9	-	cis-acting regulatory element involved in circadian control
Rh2CG335300.1	circadian	CAAAGATATC	533	9	-	cis-acting regulatory element involved in circadian control
Rh2DG053700.1	G-Box	CACGTG	931	6	+	cis-acting regulatory element involved in light responsiveness
Rh2DG053700.1	G-Box	CACGTG	1115	6	-	cis-acting regulatory element involved in light responsiveness
Rh2DG053700.1	G-Box	CACGTG	1486	6	-	cis-acting regulatory element involved in light responsiveness
Rh2DG053700.1	G-Box	CACGTT	1940	6	+	cis-acting regulatory element involved in light responsiveness
Rh2DG053700.1	ABRE	ACGTG	397	5	+	cis-acting element involved in the abscisic acid responsiveness
Rh2DG053700.1	ABRE	CACGTG	931	6	+	cis-acting element involved in the abscisic acid responsiveness
Rh2DG053700.1	ABRE	ACGTG	932	5	+	cis-acting element involved in the abscisic acid responsiveness
Rh2DG053700.1	ABRE	GACACGTGGC	1113	9	+	cis-acting element involved in the abscisic acid responsiveness
Rh2DG053700.1	ABRE	CACGTG	1115	6	-	cis-acting element involved in the abscisic acid responsiveness
Rh2DG053700.1	ABRE	ACGTG	1116	5	+	cis-acting element involved in the abscisic acid responsiveness
Rh2DG053700.1	ABRE	TACGGTC	1468	7	+	cis-acting element involved in the abscisic acid responsiveness
Rh2DG053700.1	ABRE	CACGTG	1486	6	-	cis-acting element involved in the abscisic acid responsiveness
Rh2DG053700.1	ABRE	ACGTG	1487	5	+	cis-acting element involved in the abscisic acid responsiveness
Rh2DG053700.1	ABRE	ACGTG	1855	5	+	cis-acting element involved in the abscisic acid responsiveness
Rh2DG053700.1	ABRE	ACGTG	1940	5	-	cis-acting element involved in the abscisic acid responsiveness
Rh2DG053700.1	GTGGC-motif	GATTCTGTGGC	417	10	-	part of a light responsive element
Rh2DG053700.1	TC-rich repeats	ATTCTCTAAC	807	9	+	cis-acting element involved in defense and stress responsiveness
Rh2DG053700.1	TGACG-motif	TGACG	1853	5	+	cis-acting regulatory element involved in the MeJA-responsiveness
Rh2DG053700.1	TGACG-motif	TGACG	1891	5	-	cis-acting regulatory element involved in the MeJA-responsiveness
Rh2DG053700.1	TGACG-motif	TGACG	1966	5	-	cis-acting regulatory element involved in the MeJA-responsiveness
Rh2DG053700.1	CAT-box	GCCACT	1343	6	-	cis-acting regulatory element related to meristem expression
Rh2DG053700.1	G-box	CACGAC	393	6	+	cis-acting regulatory element involved in light responsiveness
Rh2DG053700.1	G-box	CACGTC	396	6	-	cis-acting regulatory element involved in light responsiveness
Rh2DG053700.1	G-box	CACGTG	931	6	+	cis-acting regulatory element involved in light responsiveness
Rh2DG053700.1	G-box	ACACGTGGC	1114	9	+	cis-acting regulatory element involved in light responsiveness
Rh2DG053700.1	G-box	CACGTG	1115	6	-	cis-acting regulatory element involved in light responsiveness
Rh2DG053700.1	G-box	CACGTG	1486	6	-	cis-acting regulatory element involved in light responsiveness
Rh2DG053700.1	G-box	CACGTC	1854	6	-	cis-acting regulatory element involved in light responsiveness
Rh2DG053700.1	AE-box	AGAAACAA	135	8	+	part of a module for light response
Rh2DG053700.1	TCT-motif	TCTTAC	29	6	+	part of a light responsive element
Rh2DG053700.1	TCT-motif	TCTTAC	616	6	+	part of a light responsive element
Rh2DG053700.1	I-box	cGATAAGGCG	1883	9	-	part of a light responsive element
Rh2DG053700.1	GT1-motif	GGTTAA	512	6	-	light responsive element
Rh2DG053700.1	GT1-motif	GTGTGTGAA	1477	9	-	light responsive element
Rh2DG053700.1	Box 4	ATTAAT	372	6	+	part of a conserved DNA module involved in light responsiveness
Rh2DG053700.1	Box 4	ATTAAT	470	6	+	part of a conserved DNA module involved in light responsiveness
Rh2DG053700.1	Box 4	ATTAAT	537	6	+	part of a conserved DNA module involved in light responsiveness
Rh2DG053700.1	TCA-element	TCAGAAGAGG	593	9	-	cis-acting element involved in salicylic acid responsiveness
Rh2DG053700.1	TCA-element	CCATCTTTTT	1197	9	-	cis-acting element involved in salicylic acid responsiveness
Rh2DG053700.1	TCA-element	CCATCTTTTT	1412	10	+	cis-acting element involved in salicylic acid responsiveness
Rh2DG053700.1	MBS	CAACTG	1760	6	-	MYB binding site involved in drought-inducibility
Rh2DG053700.1	LAMP-element	CTTTATCA	1450	8	+	part of a light responsive element
Rh2DG053700.1	LAMP-element	CTTTATCA	1860	8	-	part of a light responsive element
Rh2DG053700.1	CGTCA-motif	CGTCA	1853	5	-	cis-acting regulatory element involved in the MeJA-responsiveness
Rh2DG053700.1	CGTCA-motif	CGTCA	1891	5	+	cis-acting regulatory element involved in the MeJA-responsiveness
Rh2DG053700.1	CGTCA-motif	CGTCA	1966	5	+	cis-acting regulatory element involved in the MeJA-responsiveness
Rh2DG053700.1	3-AF1 binding site	TAAGAGAGGAA	281	10	+	light responsive element
Rh2DG053700.1	O2-site	GATGATGTGG	418	9	-	cis-acting regulatory element involved in zein metabolism regulation
Rh2DG083400.1	MRE	AACCTAA	603	7	-	MYB binding site involved in light responsiveness
Rh2DG083400.1	GA-motif	ATAGATAA	1539	8	+	part of a light responsive element
Rh2DG083400.1	GATA-motif	GATAGGA	1365	7	+	part of a light responsive element
Rh2DG083400.1	G-box	TAAACGTG	1808	8	+	cis-acting regulatory element involved in light responsiveness
Rh2DG083400.1	AE-box	AGAAACTT	1735	8	-	part of a module for light response
Rh2DG083400.1	CGTCA-motif	CGTCA	100	5	-	cis-acting regulatory element involved in the MeJA-responsiveness
Rh2DG083400.1	CGTCA-motif	CGTCA	1572	5	+	cis-acting regulatory element involved in the MeJA-responsiveness
Rh2DG083400.1	CGTCA-motif	CGTCA	1685	5	+	cis-acting regulatory element involved in the MeJA-responsiveness
Rh2DG083400.1	CGTCA-motif	CGTCA	1866	5	+	cis-acting regulatory element involved in the MeJA-responsiveness
Rh2DG083400.1	MBS	CAACTG	533	6	-	MYB binding site involved in drought-inducibility
Rh2DG083400.1	MBS	CAACTG	1718	6	-	MYB binding site involved in drought-inducibility
Rh2DG083400.1	MBS	CAACTG	1801	6	+	MYB binding site involved in drought-inducibility
Rh2DG083400.1	GT1-motif	GGTTAAT	1255	7	-	light responsive element
Rh2DG083400.1	GT1-motif	GGTTAA	1256	6	-	light responsive element
Rh2DG083400.1	chs-CMA1a	TTACTTAA	1278	8	-	part of a light responsive element
Rh2DG083400.1	TC-rich repeats	ATTCTCTAAC	1315	9	-	cis-acting element involved in defense and stress responsiveness
Rh2DG083400.1	ABRE	ACGTG	1788	5	-	cis-acting element involved in the abscisic acid responsiveness
Rh2DG083400.1	ABRE	ACGTG	1811	5	+	cis-acting element involved in the abscisic acid responsiveness
Rh2DG083400.1	G-Box	CACGTT	1788	6	+	cis-acting regulatory element involved in light responsiveness
Rh2DG083400.1	G-Box	CACGTT	1810	6	-	cis-acting regulatory element involved in light responsiveness
Rh2DG083400.1	Gap-box	CAAATGAA(A/G)A	1561	9	+	part of a light responsive element
Rh2DG083400.1	LTR	CCGAAA	383	6	-	cis-acting element involved in low-temperature responsiveness
Rh2DG083400.1	LTR	CCGAAA	850	6	-	cis-acting element involved in low-temperature responsiveness
Rh2DG083400.1	TGACG-motif	TGACG	100	5	+	cis-acting regulatory element involved in the MeJA-responsiveness
Rh2DG083400.1	TGACG-motif	TGACG	1572	5	-	cis-acting regulatory element involved in the MeJA-responsiveness
Rh2DG083400.1	TGACG-motif	TGACG	1685	5	-	cis-acting regulatory element involved in the MeJA-responsiveness
Rh2DG083400.1	TGACG-motif	TGACG	1866	5	-	cis-acting regulatory element involved in the MeJA-responsiveness
Rh2DG186200.1	ABRE	ACGTG	1674	5	-	cis-acting element involved in the abscisic acid responsiveness
Rh2DG186200.1	ABRE	AACCCGG	1984	7	-	cis-acting element involved in the abscisic acid responsiveness
Rh2DG186200.1	ATCT-motif	AATCTAATCC	864	9	+	part of a conserved DNA module involved in light responsiveness
Rh2DG186200.1	LTR	CCGAAA	1146	6	+	cis-acting element involved in low-temperature responsiveness
Rh2DG186200.1	Sp1	GGGCGG	389	6	+	light responsive element
Rh2DG186200.1	Sp1	GGGCGG	746	6	+	light responsive element
Rh2DG186200.1	TGA-element	AACGAC	1074	6	+	auxin-responsive element
Rh2DG186200.1	MRE	AACCTAA	1975	7	+	MYB binding site involved in light responsiveness
Rh2DG186200.1	G-box	TACGTG	1674	6	-	cis-acting regulatory element involved in light responsiveness
Rh2DG186200.1	motif I	gGTACGTGGCG	383	10	+	cis-acting regulatory element root specific
Rh2DG186200.1	LAMP-element	CTTTATCA	604	8	+	part of a light responsive element
Rh2DG186200.1	Box 4	ATTAAT	42	6	+	part of a conserved DNA module involved in light responsiveness
Rh2DG186200.1	Box 4	ATTAAT	948	6	+	part of a conserved DNA module involved in light responsiveness
Rh2DG374300.1	ABRE	ACGTG	1794	5	-	cis-acting element involved in the abscisic acid responsiveness
Rh2DG374300.1	ATCT-motif	AATCTAATCC	1615	9	-	part of a conserved DNA module involved in light responsiveness
Rh2DG374300.1	circadian	CAAAGATATC	195	9	-	cis-acting regulatory element involved in circadian control
Rh2DG374300.1	circadian	CAAAGATATC	524	9	-	cis-acting regulatory element involved in circadian control
Rh2DG374300.1	TGA-element	AACGAC	1011	6	+	auxin-responsive element
Rh2DG374300.1	TGACG-motif	TGACG	104	5	+	cis-acting regulatory element involved in the MeJA-responsiveness
Rh2DG374300.1	Sp1	GGGCGG	40	6	-	light responsive element
Rh2DG374300.1	LTR	CCGAAA	601	6	+	cis-acting element involved in low-temperature responsiveness
Rh2DG374300.1	GATA-motif	GATAGGG	246	7	+	part of a light responsive element
Rh2DG374300.1	GATA-motif	GATAGGG	576	7	+	part of a light responsive element
Rh2DG374300.1	MRE	AACCTAA	1618	7	-	MYB binding site involved in light responsiveness
Rh2DG374300.1	AAAC-motif	CAATCAAAACCT	320	11	+	light responsive element
Rh2DG374300.1	G-box	TACGTG	1794	6	-	cis-acting regulatory element involved in light responsiveness
Rh2DG374300.1	AE-box	AGAAACAA	234	8	+	part of a module for light response
Rh2DG374300.1	AE-box	AGAAACAA	563	8	+	part of a module for light response
Rh2DG374300.1	TCT-motif	TCTTAC	86	6	-	part of a light responsive element
Rh2DG374300.1	CGTCA-motif	CGTCA	104	5	-	cis-acting regulatory element involved in the MeJA-responsiveness
Rh2DG374300.1	MBS	CAACTG	1180	6	+	MYB binding site involved in drought-inducibility
Rh2DG374300.1	TCA-element	CCATCTTTTT	604	9	-	cis-acting element involved in salicylic acid responsiveness
Rh2DG374300.1	Box 4	ATTAAT	1001	6	+	part of a conserved DNA module involved in light responsiveness
Rh3AG094700.1	ABRE	ACGTG	261	5	+	cis-acting element involved in the abscisic acid responsiveness
Rh3AG094700.1	ABRE	ACGTG	752	5	+	cis-acting element involved in the abscisic acid responsiveness
Rh3AG094700.1	ABRE	ACGTG	1788	5	-	cis-acting element involved in the abscisic acid responsiveness
Rh3AG094700.1	ABRE	ACGTG	1811	5	+	cis-acting element involved in the abscisic acid responsiveness
Rh3AG094700.1	G-Box	CACGTT	751	6	-	cis-acting regulatory element involved in light responsiveness
Rh3AG094700.1	G-Box	CACGTT	1788	6	+	cis-acting regulatory element involved in light responsiveness
Rh3AG094700.1	G-Box	CACGTT	1810	6	-	cis-acting regulatory element involved in light responsiveness
Rh3AG094700.1	Gap-box	CAAATGAA(A/G)A	1568	9	+	part of a light responsive element
Rh3AG094700.1	AACA_motif	TAACAAACTCCA	1287	11	-	involved in endosperm-specific negative expression
Rh3AG094700.1	TC-rich repeats	ATTCTCTAAC	1372	9	-	cis-acting element involved in defense and stress responsiveness
Rh3AG094700.1	GC-motif	CCCCCG	599	6	-	enhancer-like element involved in anoxic specific inducibility
Rh3AG094700.1	TGACG-motif	TGACG	177	5	+	cis-acting regulatory element involved in the MeJA-responsiveness
Rh3AG094700.1	TGACG-motif	TGACG	259	5	+	cis-acting regulatory element involved in the MeJA-responsiveness
Rh3AG094700.1	TGACG-motif	TGACG	278	5	+	cis-acting regulatory element involved in the MeJA-responsiveness
Rh3AG094700.1	TGACG-motif	TGACG	1866	5	-	cis-acting regulatory element involved in the MeJA-responsiveness
Rh3AG094700.1	LTR	CCGAAA	151	6	+	cis-acting element involved in low-temperature responsiveness
Rh3AG094700.1	LTR	CCGAAA	192	6	+	cis-acting element involved in low-temperature responsiveness
Rh3AG094700.1	LTR	CCGAAA	494	6	-	cis-acting element involved in low-temperature responsiveness
Rh3AG094700.1	Sp1	GGGCGG	682	6	+	light responsive element
Rh3AG094700.1	GA-motif	ATAGATAA	1546	8	+	part of a light responsive element
Rh3AG094700.1	I-box	gGATAAGGTG	1516	9	+	part of a light responsive element
Rh3AG094700.1	AE-box	AGAAACTT	1735	8	-	part of a module for light response
Rh3AG094700.1	G-box	CAGACGTGGCA	258	10	+	cis-acting regulatory element involved in light responsiveness
Rh3AG094700.1	G-box	CACGTC	260	6	-	cis-acting regulatory element involved in light responsiveness
Rh3AG094700.1	G-box	TAAACGTG	1808	8	+	cis-acting regulatory element involved in light responsiveness
Rh3AG094700.1	CGTCA-motif	CGTCA	177	5	-	cis-acting regulatory element involved in the MeJA-responsiveness
Rh3AG094700.1	CGTCA-motif	CGTCA	259	5	-	cis-acting regulatory element involved in the MeJA-responsiveness
Rh3AG094700.1	CGTCA-motif	CGTCA	278	5	-	cis-acting regulatory element involved in the MeJA-responsiveness
Rh3AG094700.1	CGTCA-motif	CGTCA	1866	5	+	cis-acting regulatory element involved in the MeJA-responsiveness
Rh3AG094700.1	P-box	CCTTTTG	1094	7	+	gibberellin-responsive element
Rh3AG094700.1	P-box	CCTTTTG	1150	7	+	gibberellin-responsive element
Rh3AG094700.1	GT1-motif	GGTTAAT	1170	7	-	light responsive element
Rh3AG094700.1	GT1-motif	GGTTAA	1171	6	-	light responsive element
Rh3AG094700.1	MBS	CAACTG	1718	6	-	MYB binding site involved in drought-inducibility
Rh3AG094700.1	MBS	CAACTG	1801	6	+	MYB binding site involved in drought-inducibility
Rh3AG174300.1	LTR	CCGAAA	1458	6	+	cis-acting element involved in low-temperature responsiveness
Rh3AG174300.1	LTR	CCGAAA	1967	6	+	cis-acting element involved in low-temperature responsiveness
Rh3AG174300.1	GCN4_motif	TGAGTCA	925	7	-	cis-regulatory element involved in endosperm expression
Rh3AG174300.1	TGACG-motif	TGACG	1382	5	-	cis-acting regulatory element involved in the MeJA-responsiveness
Rh3AG174300.1	ABRE	GACACGTGGC	1177	9	+	cis-acting element involved in the abscisic acid responsiveness
Rh3AG174300.1	ABRE	GACACGTGGC	1219	9	+	cis-acting element involved in the abscisic acid responsiveness
Rh3AG174300.1	GC-motif	CCCCCG	1676	6	+	enhancer-like element involved in anoxic specific inducibility
Rh3AG174300.1	GC-motif	CCCCCG	1680	6	-	enhancer-like element involved in anoxic specific inducibility
Rh3AG174300.1	CGTCA-motif	CGTCA	1382	5	+	cis-acting regulatory element involved in the MeJA-responsiveness
Rh3AG174300.1	TCA-element	CCATCTTTTT	580	9	-	cis-acting element involved in salicylic acid responsiveness
Rh3AG174300.1	GT1-motif	GGTTAA	938	6	+	light responsive element
Rh3AG174300.1	TCT-motif	TCTTAC	490	6	-	part of a light responsive element
Rh3AG174300.1	G-box	CACGAC	738	6	-	cis-acting regulatory element involved in light responsiveness
Rh3AG174300.1	G-box	CACGAC	1284	6	-	cis-acting regulatory element involved in light responsiveness
Rh3AG174300.1	G-box	CACGAC	1297	6	-	cis-acting regulatory element involved in light responsiveness
Rh3AG174300.1	AE-box	AGAAACTT	1700	8	+	part of a module for light response
Rh3AG174300.1	AAAC-motif	CAATCAAAACCT	51	11	-	light responsive element
Rh3AG249600.1	GARE-motif	TCTGTTG	760	7	-	gibberellin-responsive element
Rh3AG249600.1	TCT-motif	TCTTAC	1151	6	-	part of a light responsive element
Rh3AG249600.1	AT1-motif	AATTATTTTTTATT	496	13	-	part of a light responsive module
Rh3AG249600.1	G-box	CACGAC	1277	6	+	cis-acting regulatory element involved in light responsiveness
Rh3AG249600.1	G-box	CACGAC	1834	6	-	cis-acting regulatory element involved in light responsiveness
Rh3AG249600.1	MRE	AACCTAA	988	7	-	MYB binding site involved in light responsiveness
Rh3AG249600.1	I-box	AAGATAAGGCT	1952	10	-	part of a light responsive element
Rh3AG249600.1	GA-motif	ATAGATAA	641	8	+	part of a light responsive element
Rh3AG249600.1	GATA-motif	GATAGGG	316	7	+	part of a light responsive element
Rh3AG249600.1	Box 4	ATTAAT	1461	6	-	part of a conserved DNA module involved in light responsiveness
Rh3AG249600.1	GT1-motif	GGTTAA	1095	6	-	light responsive element
Rh3AG249600.1	GT1-motif	GGTTAA	1543	6	+	light responsive element
Rh3AG249600.1	CGTCA-motif	CGTCA	1484	5	+	cis-acting regulatory element involved in the MeJA-responsiveness
Rh3AG249600.1	TC-rich repeats	GTTTTCTTAC	787	9	-	cis-acting element involved in defense and stress responsiveness
Rh3AG249600.1	ABRE	CGTACGTGCA	1229	9	-	cis-acting element involved in the abscisic acid responsiveness
Rh3AG249600.1	LTR	CCGAAA	801	6	+	cis-acting element involved in low-temperature responsiveness
Rh3AG249600.1	LTR	CCGAAA	1030	6	-	cis-acting element involved in low-temperature responsiveness
Rh3AG249600.1	LTR	CCGAAA	1735	6	-	cis-acting element involved in low-temperature responsiveness
Rh3AG249600.1	TGACG-motif	TGACG	1484	5	-	cis-acting regulatory element involved in the MeJA-responsiveness
Rh3BG199700.1	GC-motif	CCCCCG	1676	6	+	enhancer-like element involved in anoxic specific inducibility
Rh3BG199700.1	GC-motif	CCCCCG	1680	6	-	enhancer-like element involved in anoxic specific inducibility
Rh3BG199700.1	ABRE	GACACGTGGC	1177	9	+	cis-acting element involved in the abscisic acid responsiveness
Rh3BG199700.1	ABRE	GACACGTGGC	1219	9	+	cis-acting element involved in the abscisic acid responsiveness
Rh3BG199700.1	GCN4_motif	TGAGTCA	925	7	-	cis-regulatory element involved in endosperm expression
Rh3BG199700.1	LTR	CCGAAA	1458	6	+	cis-acting element involved in low-temperature responsiveness
Rh3BG199700.1	LTR	CCGAAA	1967	6	+	cis-acting element involved in low-temperature responsiveness
Rh3BG199700.1	TGACG-motif	TGACG	1382	5	-	cis-acting regulatory element involved in the MeJA-responsiveness
Rh3BG199700.1	TCT-motif	TCTTAC	490	6	-	part of a light responsive element
Rh3BG199700.1	AAAC-motif	CAATCAAAACCT	51	11	-	light responsive element
Rh3BG199700.1	AE-box	AGAAACTT	1700	8	+	part of a module for light response
Rh3BG199700.1	G-box	CACGAC	738	6	-	cis-acting regulatory element involved in light responsiveness
Rh3BG199700.1	G-box	CACGAC	1284	6	-	cis-acting regulatory element involved in light responsiveness
Rh3BG199700.1	G-box	CACGAC	1297	6	-	cis-acting regulatory element involved in light responsiveness
Rh3BG199700.1	TCA-element	CCATCTTTTT	580	9	-	cis-acting element involved in salicylic acid responsiveness
Rh3BG199700.1	GT1-motif	GGTTAA	938	6	+	light responsive element
Rh3BG199700.1	CGTCA-motif	CGTCA	1382	5	+	cis-acting regulatory element involved in the MeJA-responsiveness
Rh3BG285800.1	I-box	gGATAAGGTG	137	9	-	part of a light responsive element
Rh3BG285800.1	I-box	AAGATAAGGCT	1952	10	-	part of a light responsive element
Rh3BG285800.1	G-box	CACGAC	1834	6	-	cis-acting regulatory element involved in light responsiveness
Rh3BG285800.1	AuxRR-core	GGTCCAT	1639	7	-	cis-acting regulatory element involved in auxin responsiveness
Rh3BG285800.1	GARE-motif	TCTGTTG	1104	7	-	gibberellin-responsive element
Rh3BG285800.1	CGTCA-motif	CGTCA	583	5	-	cis-acting regulatory element involved in the MeJA-responsiveness
Rh3BG285800.1	CGTCA-motif	CGTCA	594	5	-	cis-acting regulatory element involved in the MeJA-responsiveness
Rh3BG285800.1	CGTCA-motif	CGTCA	600	5	-	cis-acting regulatory element involved in the MeJA-responsiveness
Rh3BG285800.1	CGTCA-motif	CGTCA	998	5	+	cis-acting regulatory element involved in the MeJA-responsiveness
Rh3BG285800.1	CGTCA-motif	CGTCA	1631	5	-	cis-acting regulatory element involved in the MeJA-responsiveness
Rh3BG285800.1	GT1-motif	GGTTAA	713	6	-	light responsive element
Rh3BG285800.1	GT1-motif	GGTTAA	1531	6	+	light responsive element
Rh3BG285800.1	ABRE	GCAACGTGTC	972	9	-	cis-acting element involved in the abscisic acid responsiveness
Rh3BG285800.1	ABRE	ACGTG	974	5	-	cis-acting element involved in the abscisic acid responsiveness
Rh3BG285800.1	G-Box	CACGTT	974	6	+	cis-acting regulatory element involved in light responsiveness
Rh3BG285800.1	TGACG-motif	TGACG	583	5	+	cis-acting regulatory element involved in the MeJA-responsiveness
Rh3BG285800.1	TGACG-motif	TGACG	594	5	+	cis-acting regulatory element involved in the MeJA-responsiveness
Rh3BG285800.1	TGACG-motif	TGACG	600	5	+	cis-acting regulatory element involved in the MeJA-responsiveness
Rh3BG285800.1	TGACG-motif	TGACG	998	5	-	cis-acting regulatory element involved in the MeJA-responsiveness
Rh3BG285800.1	TGACG-motif	TGACG	1631	5	+	cis-acting regulatory element involved in the MeJA-responsiveness
Rh3BG285800.1	LTR	CCGAAA	50	6	+	cis-acting element involved in low-temperature responsiveness
Rh3BG285800.1	LTR	CCGAAA	327	6	+	cis-acting element involved in low-temperature responsiveness
Rh3BG285800.1	LTR	CCGAAA	1147	6	+	cis-acting element involved in low-temperature responsiveness
Rh3BG285800.1	LTR	CCGAAA	1752	6	-	cis-acting element involved in low-temperature responsiveness
Rh3CG099000.1	MBS	CAACTG	1718	6	-	MYB binding site involved in drought-inducibility
Rh3CG099000.1	MBS	CAACTG	1801	6	+	MYB binding site involved in drought-inducibility
Rh3CG099000.1	GT1-motif	GGTTAAT	1170	7	-	light responsive element
Rh3CG099000.1	GT1-motif	GGTTAA	1171	6	-	light responsive element
Rh3CG099000.1	P-box	CCTTTTG	1094	7	+	gibberellin-responsive element
Rh3CG099000.1	P-box	CCTTTTG	1150	7	+	gibberellin-responsive element
Rh3CG099000.1	CGTCA-motif	CGTCA	177	5	-	cis-acting regulatory element involved in the MeJA-responsiveness
Rh3CG099000.1	CGTCA-motif	CGTCA	259	5	-	cis-acting regulatory element involved in the MeJA-responsiveness
Rh3CG099000.1	CGTCA-motif	CGTCA	278	5	-	cis-acting regulatory element involved in the MeJA-responsiveness
Rh3CG099000.1	CGTCA-motif	CGTCA	1866	5	+	cis-acting regulatory element involved in the MeJA-responsiveness
Rh3CG099000.1	G-box	CAGACGTGGCA	258	10	+	cis-acting regulatory element involved in light responsiveness
Rh3CG099000.1	G-box	CACGTC	260	6	-	cis-acting regulatory element involved in light responsiveness
Rh3CG099000.1	G-box	TAAACGTG	1808	8	+	cis-acting regulatory element involved in light responsiveness
Rh3CG099000.1	AE-box	AGAAACTT	1735	8	-	part of a module for light response
Rh3CG099000.1	GA-motif	ATAGATAA	1546	8	+	part of a light responsive element
Rh3CG099000.1	I-box	gGATAAGGTG	1516	9	+	part of a light responsive element
Rh3CG099000.1	LTR	CCGAAA	151	6	+	cis-acting element involved in low-temperature responsiveness
Rh3CG099000.1	LTR	CCGAAA	192	6	+	cis-acting element involved in low-temperature responsiveness
Rh3CG099000.1	LTR	CCGAAA	494	6	-	cis-acting element involved in low-temperature responsiveness
Rh3CG099000.1	Sp1	GGGCGG	682	6	+	light responsive element
Rh3CG099000.1	TGACG-motif	TGACG	177	5	+	cis-acting regulatory element involved in the MeJA-responsiveness
Rh3CG099000.1	TGACG-motif	TGACG	259	5	+	cis-acting regulatory element involved in the MeJA-responsiveness
Rh3CG099000.1	TGACG-motif	TGACG	278	5	+	cis-acting regulatory element involved in the MeJA-responsiveness
Rh3CG099000.1	TGACG-motif	TGACG	1866	5	-	cis-acting regulatory element involved in the MeJA-responsiveness
Rh3CG099000.1	GC-motif	CCCCCG	599	6	-	enhancer-like element involved in anoxic specific inducibility
Rh3CG099000.1	AACA_motif	TAACAAACTCCA	1287	11	-	involved in endosperm-specific negative expression
Rh3CG099000.1	TC-rich repeats	ATTCTCTAAC	1372	9	-	cis-acting element involved in defense and stress responsiveness
Rh3CG099000.1	Gap-box	CAAATGAA(A/G)A	1568	9	+	part of a light responsive element
Rh3CG099000.1	ABRE	ACGTG	261	5	+	cis-acting element involved in the abscisic acid responsiveness
Rh3CG099000.1	ABRE	ACGTG	752	5	+	cis-acting element involved in the abscisic acid responsiveness
Rh3CG099000.1	ABRE	ACGTG	1788	5	-	cis-acting element involved in the abscisic acid responsiveness
Rh3CG099000.1	ABRE	ACGTG	1811	5	+	cis-acting element involved in the abscisic acid responsiveness
Rh3CG099000.1	G-Box	CACGTT	751	6	-	cis-acting regulatory element involved in light responsiveness
Rh3CG099000.1	G-Box	CACGTT	1788	6	+	cis-acting regulatory element involved in light responsiveness
Rh3CG099000.1	G-Box	CACGTT	1810	6	-	cis-acting regulatory element involved in light responsiveness
Rh3CG190800.1	TGACG-motif	TGACG	1382	5	-	cis-acting regulatory element involved in the MeJA-responsiveness
Rh3CG190800.1	LTR	CCGAAA	1458	6	+	cis-acting element involved in low-temperature responsiveness
Rh3CG190800.1	LTR	CCGAAA	1967	6	+	cis-acting element involved in low-temperature responsiveness
Rh3CG190800.1	GCN4_motif	TGAGTCA	925	7	-	cis-regulatory element involved in endosperm expression
Rh3CG190800.1	GC-motif	CCCCCG	1676	6	+	enhancer-like element involved in anoxic specific inducibility
Rh3CG190800.1	GC-motif	CCCCCG	1680	6	-	enhancer-like element involved in anoxic specific inducibility
Rh3CG190800.1	ABRE	GACACGTGGC	1177	9	+	cis-acting element involved in the abscisic acid responsiveness
Rh3CG190800.1	ABRE	GACACGTGGC	1219	9	+	cis-acting element involved in the abscisic acid responsiveness
Rh3CG190800.1	GT1-motif	GGTTAA	938	6	+	light responsive element
Rh3CG190800.1	TCA-element	CCATCTTTTT	580	9	-	cis-acting element involved in salicylic acid responsiveness
Rh3CG190800.1	CGTCA-motif	CGTCA	1382	5	+	cis-acting regulatory element involved in the MeJA-responsiveness
Rh3CG190800.1	G-box	CACGAC	738	6	-	cis-acting regulatory element involved in light responsiveness
Rh3CG190800.1	G-box	CACGAC	1284	6	-	cis-acting regulatory element involved in light responsiveness
Rh3CG190800.1	G-box	CACGAC	1297	6	-	cis-acting regulatory element involved in light responsiveness
Rh3CG190800.1	AE-box	AGAAACTT	1700	8	+	part of a module for light response
Rh3CG190800.1	AAAC-motif	CAATCAAAACCT	51	11	-	light responsive element
Rh3CG190800.1	TCT-motif	TCTTAC	490	6	-	part of a light responsive element
Rh3CG198200.1	TCT-motif	TCTTAC	490	6	-	part of a light responsive element
Rh3CG198200.1	AE-box	AGAAACTT	1700	8	+	part of a module for light response
Rh3CG198200.1	G-box	CACGAC	738	6	-	cis-acting regulatory element involved in light responsiveness
Rh3CG198200.1	G-box	CACGAC	1284	6	-	cis-acting regulatory element involved in light responsiveness
Rh3CG198200.1	G-box	CACGAC	1297	6	-	cis-acting regulatory element involved in light responsiveness
Rh3CG198200.1	AAAC-motif	CAATCAAAACCT	51	11	-	light responsive element
Rh3CG198200.1	CGTCA-motif	CGTCA	1382	5	+	cis-acting regulatory element involved in the MeJA-responsiveness
Rh3CG198200.1	TCA-element	CCATCTTTTT	580	9	-	cis-acting element involved in salicylic acid responsiveness
Rh3CG198200.1	GT1-motif	GGTTAA	938	6	+	light responsive element
Rh3CG198200.1	ABRE	GACACGTGGC	1177	9	+	cis-acting element involved in the abscisic acid responsiveness
Rh3CG198200.1	ABRE	GACACGTGGC	1219	9	+	cis-acting element involved in the abscisic acid responsiveness
Rh3CG198200.1	GC-motif	CCCCCG	1676	6	+	enhancer-like element involved in anoxic specific inducibility
Rh3CG198200.1	GC-motif	CCCCCG	1680	6	-	enhancer-like element involved in anoxic specific inducibility
Rh3CG198200.1	LTR	CCGAAA	1458	6	+	cis-acting element involved in low-temperature responsiveness
Rh3CG198200.1	LTR	CCGAAA	1967	6	+	cis-acting element involved in low-temperature responsiveness
Rh3CG198200.1	GCN4_motif	TGAGTCA	925	7	-	cis-regulatory element involved in endosperm expression
Rh3CG198200.1	TGACG-motif	TGACG	1382	5	-	cis-acting regulatory element involved in the MeJA-responsiveness
Rh3CG283600.1	ABRE	CGTACGTGCA	1258	9	-	cis-acting element involved in the abscisic acid responsiveness
Rh3CG283600.1	ABRE	ACGTG	1470	5	-	cis-acting element involved in the abscisic acid responsiveness
Rh3CG283600.1	TGACG-motif	TGACG	1362	5	-	cis-acting regulatory element involved in the MeJA-responsiveness
Rh3CG283600.1	TGACG-motif	TGACG	1501	5	-	cis-acting regulatory element involved in the MeJA-responsiveness
Rh3CG283600.1	LTR	CCGAAA	1153	6	+	cis-acting element involved in low-temperature responsiveness
Rh3CG283600.1	LTR	CCGAAA	1731	6	-	cis-acting element involved in low-temperature responsiveness
Rh3CG283600.1	circadian	CAAAGATATC	653	9	+	cis-acting regulatory element involved in circadian control
Rh3CG283600.1	G-box	CACGAC	1306	6	+	cis-acting regulatory element involved in light responsiveness
Rh3CG283600.1	G-box	TACGTG	1470	6	-	cis-acting regulatory element involved in light responsiveness
Rh3CG283600.1	G-box	CACGAC	1834	6	-	cis-acting regulatory element involved in light responsiveness
Rh3CG283600.1	AuxRR-core	GGTCCAT	214	7	-	cis-acting regulatory element involved in auxin responsiveness
Rh3CG283600.1	AT1-motif	AATTATTTTTTATT	847	13	-	part of a light responsive module
Rh3CG283600.1	TCT-motif	TCTTAC	1217	6	-	part of a light responsive element
Rh3CG283600.1	GARE-motif	TCTGTTG	1112	7	-	gibberellin-responsive element
Rh3CG283600.1	GATA-motif	GATAGGG	318	7	+	part of a light responsive element
Rh3CG283600.1	I-box	gGATAAGGTG	1027	9	-	part of a light responsive element
Rh3CG283600.1	I-box	AAGATAAGGCT	1952	10	-	part of a light responsive element
Rh3CG283600.1	GA-motif	ATAGATAA	992	8	+	part of a light responsive element
Rh3CG283600.1	GT1-motif	GGTTAA	1560	6	+	light responsive element
Rh3CG283600.1	MBS	CAACTG	272	6	+	MYB binding site involved in drought-inducibility
Rh3CG283600.1	Box 4	ATTAAT	1433	6	-	part of a conserved DNA module involved in light responsiveness
Rh3CG283600.1	Box 4	ATTAAT	1631	6	-	part of a conserved DNA module involved in light responsiveness
Rh3CG283600.1	CGTCA-motif	CGTCA	1362	5	+	cis-acting regulatory element involved in the MeJA-responsiveness
Rh3CG283600.1	CGTCA-motif	CGTCA	1501	5	+	cis-acting regulatory element involved in the MeJA-responsiveness
Rh3DG098400.1	Sp1	GGGCGG	675	6	+	light responsive element
Rh3DG098400.1	LTR	CCGAAA	154	6	+	cis-acting element involved in low-temperature responsiveness
Rh3DG098400.1	LTR	CCGAAA	487	6	-	cis-acting element involved in low-temperature responsiveness
Rh3DG098400.1	TGACG-motif	TGACG	139	5	+	cis-acting regulatory element involved in the MeJA-responsiveness
Rh3DG098400.1	TGACG-motif	TGACG	221	5	+	cis-acting regulatory element involved in the MeJA-responsiveness
Rh3DG098400.1	TGACG-motif	TGACG	240	5	+	cis-acting regulatory element involved in the MeJA-responsiveness
Rh3DG098400.1	TGACG-motif	TGACG	264	5	+	cis-acting regulatory element involved in the MeJA-responsiveness
Rh3DG098400.1	TGACG-motif	TGACG	267	5	-	cis-acting regulatory element involved in the MeJA-responsiveness
Rh3DG098400.1	TGACG-motif	TGACG	1852	5	-	cis-acting regulatory element involved in the MeJA-responsiveness
Rh3DG098400.1	TGACG-motif	TGACG	1866	5	-	cis-acting regulatory element involved in the MeJA-responsiveness
Rh3DG098400.1	GC-motif	CCCCCG	592	6	-	enhancer-like element involved in anoxic specific inducibility
Rh3DG098400.1	TC-rich repeats	ATTCTCTAAC	1372	9	-	cis-acting element involved in defense and stress responsiveness
Rh3DG098400.1	AACA_motif	TAACAAACTCCA	1287	11	-	involved in endosperm-specific negative expression
Rh3DG098400.1	ABRE	ACGTG	223	5	+	cis-acting element involved in the abscisic acid responsiveness
Rh3DG098400.1	ABRE	ACGTG	745	5	+	cis-acting element involved in the abscisic acid responsiveness
Rh3DG098400.1	ABRE	ACGTG	1788	5	-	cis-acting element involved in the abscisic acid responsiveness
Rh3DG098400.1	ABRE	ACGTG	1811	5	+	cis-acting element involved in the abscisic acid responsiveness
Rh3DG098400.1	G-Box	CACGTT	744	6	-	cis-acting regulatory element involved in light responsiveness
Rh3DG098400.1	G-Box	CACGTT	1788	6	+	cis-acting regulatory element involved in light responsiveness
Rh3DG098400.1	G-Box	CACGTT	1810	6	-	cis-acting regulatory element involved in light responsiveness
Rh3DG098400.1	MBS	CAACTG	1718	6	-	MYB binding site involved in drought-inducibility
Rh3DG098400.1	MBS	CAACTG	1801	6	+	MYB binding site involved in drought-inducibility
Rh3DG098400.1	GT1-motif	GGTTAAT	1162	7	-	light responsive element
Rh3DG098400.1	GT1-motif	GGTTAA	1163	6	-	light responsive element
Rh3DG098400.1	P-box	CCTTTTG	1087	7	+	gibberellin-responsive element
Rh3DG098400.1	P-box	CCTTTTG	1142	7	+	gibberellin-responsive element
Rh3DG098400.1	CGTCA-motif	CGTCA	139	5	-	cis-acting regulatory element involved in the MeJA-responsiveness
Rh3DG098400.1	CGTCA-motif	CGTCA	221	5	-	cis-acting regulatory element involved in the MeJA-responsiveness
Rh3DG098400.1	CGTCA-motif	CGTCA	240	5	-	cis-acting regulatory element involved in the MeJA-responsiveness
Rh3DG098400.1	CGTCA-motif	CGTCA	264	5	-	cis-acting regulatory element involved in the MeJA-responsiveness
Rh3DG098400.1	CGTCA-motif	CGTCA	267	5	+	cis-acting regulatory element involved in the MeJA-responsiveness
Rh3DG098400.1	CGTCA-motif	CGTCA	1852	5	+	cis-acting regulatory element involved in the MeJA-responsiveness
Rh3DG098400.1	CGTCA-motif	CGTCA	1866	5	+	cis-acting regulatory element involved in the MeJA-responsiveness
Rh3DG098400.1	AE-box	AGAAACTT	1735	8	-	part of a module for light response
Rh3DG098400.1	G-box	CAGACGTGGCA	220	10	+	cis-acting regulatory element involved in light responsiveness
Rh3DG098400.1	G-box	CACGTC	222	6	-	cis-acting regulatory element involved in light responsiveness
Rh3DG098400.1	G-box	TAAACGTG	1808	8	+	cis-acting regulatory element involved in light responsiveness
Rh3DG098400.1	GA-motif	ATAGATAA	1546	8	+	part of a light responsive element
Rh3DG098400.1	I-box	gGATAAGGTG	1516	9	+	part of a light responsive element
Rh3DG174800.1	TC-rich repeats	ATTCTCTAAC	289	9	+	cis-acting element involved in defense and stress responsiveness
Rh3DG174800.1	TGACG-motif	TGACG	22	5	-	cis-acting regulatory element involved in the MeJA-responsiveness
Rh3DG174800.1	TGACG-motif	TGACG	263	5	-	cis-acting regulatory element involved in the MeJA-responsiveness
Rh3DG174800.1	TGACG-motif	TGACG	1361	5	-	cis-acting regulatory element involved in the MeJA-responsiveness
Rh3DG174800.1	LTR	CCGAAA	352	6	+	cis-acting element involved in low-temperature responsiveness
Rh3DG174800.1	LTR	CCGAAA	1437	6	+	cis-acting element involved in low-temperature responsiveness
Rh3DG174800.1	LTR	CCGAAA	1966	6	+	cis-acting element involved in low-temperature responsiveness
Rh3DG174800.1	AAAC-motif	CAATCAAAACCT	636	11	-	light responsive element
Rh3DG174800.1	AE-box	AGAAACTT	1689	8	+	part of a module for light response
Rh3DG174800.1	TCT-motif	TCTTAC	1075	6	-	part of a light responsive element
Rh3DG174800.1	GATA-motif	AAGGATAAGG	373	9	+	part of a light responsive element
Rh3DG174800.1	GT1-motif	GGTTAA	432	6	+	light responsive element
Rh3DG174800.1	TCA-element	CCATCTTTTT	1165	9	-	cis-acting element involved in salicylic acid responsiveness
Rh3DG174800.1	CGTCA-motif	CGTCA	22	5	+	cis-acting regulatory element involved in the MeJA-responsiveness
Rh3DG174800.1	CGTCA-motif	CGTCA	263	5	+	cis-acting regulatory element involved in the MeJA-responsiveness
Rh3DG174800.1	CGTCA-motif	CGTCA	1361	5	+	cis-acting regulatory element involved in the MeJA-responsiveness
Rh3DG279400.1	circadian	CAAAGATATC	617	9	+	cis-acting regulatory element involved in circadian control
Rh3DG279400.1	TGACG-motif	TGACG	1355	5	-	cis-acting regulatory element involved in the MeJA-responsiveness
Rh3DG279400.1	TGACG-motif	TGACG	1494	5	-	cis-acting regulatory element involved in the MeJA-responsiveness
Rh3DG279400.1	LTR	CCGAAA	1146	6	+	cis-acting element involved in low-temperature responsiveness
Rh3DG279400.1	LTR	CCGAAA	1743	6	-	cis-acting element involved in low-temperature responsiveness
Rh3DG279400.1	ABRE	CGTACGTGCA	1251	9	-	cis-acting element involved in the abscisic acid responsiveness
Rh3DG279400.1	ABRE	ACGTG	1463	5	-	cis-acting element involved in the abscisic acid responsiveness
Rh3DG279400.1	CGTCA-motif	CGTCA	1355	5	+	cis-acting regulatory element involved in the MeJA-responsiveness
Rh3DG279400.1	CGTCA-motif	CGTCA	1494	5	+	cis-acting regulatory element involved in the MeJA-responsiveness
Rh3DG279400.1	GT1-motif	GGTTAA	1553	6	+	light responsive element
Rh3DG279400.1	Box 4	ATTAAT	1426	6	-	part of a conserved DNA module involved in light responsiveness
Rh3DG279400.1	MBS	CAACTG	237	6	+	MYB binding site involved in drought-inducibility
Rh3DG279400.1	GATA-motif	GATAGGG	283	7	+	part of a light responsive element
Rh3DG279400.1	GATA-motif	AAGATAAGATT	1579	10	+	part of a light responsive element
Rh3DG279400.1	GA-motif	ATAGATAA	985	8	+	part of a light responsive element
Rh3DG279400.1	I-box	gGATAAGGTG	1020	9	-	part of a light responsive element
Rh3DG279400.1	I-box	AAGATAAGGCT	1952	10	-	part of a light responsive element
Rh3DG279400.1	G-box	CACGAC	1299	6	+	cis-acting regulatory element involved in light responsiveness
Rh3DG279400.1	G-box	TACGTG	1463	6	-	cis-acting regulatory element involved in light responsiveness
Rh3DG279400.1	G-box	CACGAC	1834	6	-	cis-acting regulatory element involved in light responsiveness
Rh3DG279400.1	AuxRR-core	GGTCCAT	179	7	-	cis-acting regulatory element involved in auxin responsiveness
Rh3DG279400.1	AT1-motif	AATTATTTTTTATT	811	13	-	part of a light responsive module
Rh3DG279400.1	TCT-motif	TCTTAC	1210	6	-	part of a light responsive element
Rh3DG279400.1	GARE-motif	TCTGTTG	1105	7	-	gibberellin-responsive element
Rh4AG018200.1	TGACG-motif	TGACG	284	5	+	cis-acting regulatory element involved in the MeJA-responsiveness
Rh4AG018200.1	TGACG-motif	TGACG	755	5	+	cis-acting regulatory element involved in the MeJA-responsiveness
Rh4AG018200.1	TGACG-motif	TGACG	1511	5	-	cis-acting regulatory element involved in the MeJA-responsiveness
Rh4AG018200.1	ABRE	ACGTG	1061	5	+	cis-acting element involved in the abscisic acid responsiveness
Rh4AG018200.1	ABRE	TACGGTC	1207	7	-	cis-acting element involved in the abscisic acid responsiveness
Rh4AG018200.1	ABRE	ACGTG	1571	5	+	cis-acting element involved in the abscisic acid responsiveness
Rh4AG018200.1	G-Box	CACGTT	1060	6	-	cis-acting regulatory element involved in light responsiveness
Rh4AG018200.1	G-Box	CACGTT	1570	6	-	cis-acting regulatory element involved in light responsiveness
Rh4AG018200.1	Box 4	ATTAAT	892	6	+	part of a conserved DNA module involved in light responsiveness
Rh4AG018200.1	Box 4	ATTAAT	1352	6	-	part of a conserved DNA module involved in light responsiveness
Rh4AG018200.1	TCA-element	CCATCTTTTT	718	9	-	cis-acting element involved in salicylic acid responsiveness
Rh4AG018200.1	CGTCA-motif	CGTCA	284	5	-	cis-acting regulatory element involved in the MeJA-responsiveness
Rh4AG018200.1	CGTCA-motif	CGTCA	755	5	-	cis-acting regulatory element involved in the MeJA-responsiveness
Rh4AG018200.1	CGTCA-motif	CGTCA	1511	5	+	cis-acting regulatory element involved in the MeJA-responsiveness
Rh4AG018200.1	AE-box	AGAAACTT	277	8	-	part of a module for light response
Rh4AG018200.1	AE-box	AGAAACAA	308	8	-	part of a module for light response
Rh4BG013100.1	TCA-element	CCATCTTTTT	559	9	-	cis-acting element involved in salicylic acid responsiveness
Rh4BG013100.1	Box 4	ATTAAT	744	6	+	part of a conserved DNA module involved in light responsiveness
Rh4BG013100.1	Box 4	ATTAAT	1374	6	-	part of a conserved DNA module involved in light responsiveness
Rh4BG013100.1	LAMP-element	CTTTATCA	1164	8	-	part of a light responsive element
Rh4BG013100.1	CGTCA-motif	CGTCA	102	5	-	cis-acting regulatory element involved in the MeJA-responsiveness
Rh4BG013100.1	CGTCA-motif	CGTCA	684	5	+	cis-acting regulatory element involved in the MeJA-responsiveness
Rh4BG013100.1	AE-box	AGAAACTT	95	8	-	part of a module for light response
Rh4BG013100.1	AE-box	AGAAACAA	126	8	-	part of a module for light response
Rh4BG013100.1	AE-box	AGAAACTT	1189	8	-	part of a module for light response
Rh4BG013100.1	TGACG-motif	TGACG	102	5	+	cis-acting regulatory element involved in the MeJA-responsiveness
Rh4BG013100.1	TGACG-motif	TGACG	684	5	-	cis-acting regulatory element involved in the MeJA-responsiveness
Rh4BG013100.1	ABRE	ACGTG	913	5	+	cis-acting element involved in the abscisic acid responsiveness
Rh4BG013100.1	ABRE	ACGTG	1602	5	+	cis-acting element involved in the abscisic acid responsiveness
Rh4BG013100.1	G-Box	CACGTT	912	6	-	cis-acting regulatory element involved in light responsiveness
Rh4BG013100.1	G-Box	CACGTT	1601	6	-	cis-acting regulatory element involved in light responsiveness
Rh4BG179600.1	chs-CMA2b	GAACCTACACAC	266	11	+	part of a light responsive element
Rh4BG179600.1	I-box	cCATATCCAAT	714	10	-	part of a light responsive element
Rh4BG179600.1	G-box	CAGACGTGGCA	286	10	-	cis-acting regulatory element involved in light responsiveness
Rh4BG179600.1	G-box	CACGTG	1469	6	-	cis-acting regulatory element involved in light responsiveness
Rh4BG179600.1	G-box	CACGTC	1779	6	-	cis-acting regulatory element involved in light responsiveness
Rh4BG179600.1	O2-site	GATGACATGG	279	9	+	cis-acting regulatory element involved in zein metabolism regulation
Rh4BG179600.1	O2-site	GATGATGTGG	1776	9	+	cis-acting regulatory element involved in zein metabolism regulation
Rh4BG179600.1	O2-site	GTTGACGTGA	1827	9	-	cis-acting regulatory element involved in zein metabolism regulation
Rh4BG179600.1	CGTCA-motif	CGTCA	1464	5	+	cis-acting regulatory element involved in the MeJA-responsiveness
Rh4BG179600.1	CGTCA-motif	CGTCA	1483	5	-	cis-acting regulatory element involved in the MeJA-responsiveness
Rh4BG179600.1	CGTCA-motif	CGTCA	1494	5	-	cis-acting regulatory element involved in the MeJA-responsiveness
Rh4BG179600.1	CGTCA-motif	CGTCA	1778	5	-	cis-acting regulatory element involved in the MeJA-responsiveness
Rh4BG179600.1	Box 4	ATTAAT	1745	6	-	part of a conserved DNA module involved in light responsiveness
Rh4BG179600.1	TCA-element	CCATCTTTTT	1442	9	+	cis-acting element involved in salicylic acid responsiveness
Rh4BG179600.1	GT1-motif	GGTTAAT	625	7	+	light responsive element
Rh4BG179600.1	Gap-box	CAAATGAA(A/G)A	1793	9.5	+	part of a light responsive element
Rh4BG179600.1	G-Box	CACGTG	1469	6	-	cis-acting regulatory element involved in light responsiveness
Rh4BG179600.1	ABRE	CACGTG	1469	6	-	cis-acting element involved in the abscisic acid responsiveness
Rh4BG179600.1	ABRE	ACGTG	1470	5	+	cis-acting element involved in the abscisic acid responsiveness
Rh4BG179600.1	ABRE	ACGTG	1780	5	+	cis-acting element involved in the abscisic acid responsiveness
Rh4BG179600.1	ACE	GACACGTATG	701	9	-	cis-acting element involved in light responsiveness
Rh4BG179600.1	CAG-motif	GAAAGGCAGAC	29	10	+	part of a light response element
Rh4BG179600.1	TGACG-motif	TGACG	1464	5	-	cis-acting regulatory element involved in the MeJA-responsiveness
Rh4BG179600.1	TGACG-motif	TGACG	1483	5	+	cis-acting regulatory element involved in the MeJA-responsiveness
Rh4BG179600.1	TGACG-motif	TGACG	1494	5	+	cis-acting regulatory element involved in the MeJA-responsiveness
Rh4BG179600.1	TGACG-motif	TGACG	1778	5	+	cis-acting regulatory element involved in the MeJA-responsiveness
Rh4BG407100.1	GC-motif	CCCCCG	1903	6	+	enhancer-like element involved in anoxic specific inducibility
Rh4BG407100.1	ABRE	ACGTG	755	5	+	cis-acting element involved in the abscisic acid responsiveness
Rh4BG407100.1	Sp1	GGGCGG	438	6	-	light responsive element
Rh4BG407100.1	TGACG-motif	TGACG	743	5	-	cis-acting regulatory element involved in the MeJA-responsiveness
Rh4BG407100.1	TGACG-motif	TGACG	1907	5	-	cis-acting regulatory element involved in the MeJA-responsiveness
Rh4BG407100.1	ACE	GCGACGTACC	250	9	-	cis-acting element involved in light responsiveness
Rh4BG407100.1	circadian	CAAAGATATC	1422	9	+	cis-acting regulatory element involved in circadian control
Rh4BG407100.1	G-box	CACGTC	754	6	-	cis-acting regulatory element involved in light responsiveness
Rh4BG407100.1	AE-box	AGAAACTT	1886	8	-	part of a module for light response
Rh4BG407100.1	MBSI	aaaAaaC(G/C)GTTA	1528	10.5	-	MYB binding site involved in flavonoid biosynthetic genes regulation
Rh4BG407100.1	4cl-CMA1c	CTTTACCAACCCCC	1157	13	+	light responsive element
Rh4BG407100.1	LAMP-element	CTTTATCA	519	8	-	part of a light responsive element
Rh4BG407100.1	MBS	CAACTG	238	6	+	MYB binding site involved in drought-inducibility
Rh4BG407100.1	Box 4	ATTAAT	275	6	+	part of a conserved DNA module involved in light responsiveness
Rh4BG407100.1	Box 4	ATTAAT	784	6	+	part of a conserved DNA module involved in light responsiveness
Rh4BG407100.1	Box 4	ATTAAT	797	6	+	part of a conserved DNA module involved in light responsiveness
Rh4BG407100.1	TCA-element	CCATCTTTTT	904	9	-	cis-acting element involved in salicylic acid responsiveness
Rh4BG407100.1	TCA-element	CCATCTTTTT	1495	9	-	cis-acting element involved in salicylic acid responsiveness
Rh4BG407100.1	GT1-motif	GGTTAA	535	6	+	light responsive element
Rh4BG407100.1	GT1-motif	GGTTAA	537	6	-	light responsive element
Rh4BG407100.1	O2-site	GATGA(C/T)(A/G)TG(A/G)	197	8	-	cis-acting regulatory element involved in zein metabolism regulation
Rh4BG407100.1	O2-site	GTTGACGTGA	232	9	-	cis-acting regulatory element involved in zein metabolism regulation
Rh4BG407100.1	CGTCA-motif	CGTCA	743	5	+	cis-acting regulatory element involved in the MeJA-responsiveness
Rh4BG407100.1	CGTCA-motif	CGTCA	1907	5	+	cis-acting regulatory element involved in the MeJA-responsiveness
Rh4CG019400.1	AE-box	AGAAACTT	19	8	-	part of a module for light response
Rh4CG019400.1	AE-box	AGAAACTT	288	8	-	part of a module for light response
Rh4CG019400.1	AE-box	AGAAACAA	319	8	-	part of a module for light response
Rh4CG019400.1	G-box	CACGTC	1190	6	-	cis-acting regulatory element involved in light responsiveness
Rh4CG019400.1	CGTCA-motif	CGTCA	295	5	-	cis-acting regulatory element involved in the MeJA-responsiveness
Rh4CG019400.1	CGTCA-motif	CGTCA	882	5	+	cis-acting regulatory element involved in the MeJA-responsiveness
Rh4CG019400.1	CGTCA-motif	CGTCA	1189	5	-	cis-acting regulatory element involved in the MeJA-responsiveness
Rh4CG019400.1	CGTCA-motif	CGTCA	1529	5	+	cis-acting regulatory element involved in the MeJA-responsiveness
Rh4CG019400.1	MBS	CAACTG	858	6	+	MYB binding site involved in drought-inducibility
Rh4CG019400.1	Box 4	ATTAAT	942	6	+	part of a conserved DNA module involved in light responsiveness
Rh4CG019400.1	TCA-element	CCATCTTTTT	757	9	-	cis-acting element involved in salicylic acid responsiveness
Rh4CG019400.1	TCA-element	CCATCTTTTT	1465	9	-	cis-acting element involved in salicylic acid responsiveness
Rh4CG019400.1	LAMP-element	CTTTATCA	1541	8	-	part of a light responsive element
Rh4CG019400.1	ABRE	ACGTG	1093	5	+	cis-acting element involved in the abscisic acid responsiveness
Rh4CG019400.1	ABRE	ACGTG	1191	5	+	cis-acting element involved in the abscisic acid responsiveness
Rh4CG019400.1	ABRE	ACGTG	1601	5	+	cis-acting element involved in the abscisic acid responsiveness
Rh4CG019400.1	G-Box	CACGTT	1092	6	-	cis-acting regulatory element involved in light responsiveness
Rh4CG019400.1	G-Box	CACGTT	1600	6	-	cis-acting regulatory element involved in light responsiveness
Rh4CG019400.1	TGACG-motif	TGACG	295	5	+	cis-acting regulatory element involved in the MeJA-responsiveness
Rh4CG019400.1	TGACG-motif	TGACG	882	5	-	cis-acting regulatory element involved in the MeJA-responsiveness
Rh4CG019400.1	TGACG-motif	TGACG	1189	5	+	cis-acting regulatory element involved in the MeJA-responsiveness
Rh4CG019400.1	TGACG-motif	TGACG	1529	5	-	cis-acting regulatory element involved in the MeJA-responsiveness
Rh4CG191300.1	ACE	CTAACGTATT	324	9	+	cis-acting element involved in light responsiveness
Rh4CG191300.1	TGACG-motif	TGACG	205	5	-	cis-acting regulatory element involved in the MeJA-responsiveness
Rh4CG191300.1	TGACG-motif	TGACG	1811	5	+	cis-acting regulatory element involved in the MeJA-responsiveness
Rh4CG191300.1	Sp1	GGGCGG	732	6	-	light responsive element
Rh4CG191300.1	CAT-box	GCCACT	687	6	+	cis-acting regulatory element related to meristem expression
Rh4CG191300.1	G-Box	CACGTG	1017	6	-	cis-acting regulatory element involved in light responsiveness
Rh4CG191300.1	G-Box	CACGTT	1027	6	-	cis-acting regulatory element involved in light responsiveness
Rh4CG191300.1	ABRE	CACGTG	1017	6	-	cis-acting element involved in the abscisic acid responsiveness
Rh4CG191300.1	ABRE	ACGTG	1018	5	+	cis-acting element involved in the abscisic acid responsiveness
Rh4CG191300.1	ABRE	ACGTG	1028	5	+	cis-acting element involved in the abscisic acid responsiveness
Rh4CG191300.1	ABRE	ACGTG	1813	5	+	cis-acting element involved in the abscisic acid responsiveness
Rh4CG191300.1	CGTCA-motif	CGTCA	205	5	+	cis-acting regulatory element involved in the MeJA-responsiveness
Rh4CG191300.1	CGTCA-motif	CGTCA	1811	5	-	cis-acting regulatory element involved in the MeJA-responsiveness
Rh4CG191300.1	O2-site	GATGACATGG	516	9	-	cis-acting regulatory element involved in zein metabolism regulation
Rh4CG191300.1	O2-site	GATGATGTGG	1809	9	+	cis-acting regulatory element involved in zein metabolism regulation
Rh4CG191300.1	O2-site	GTTGACGTGA	1860	9	-	cis-acting regulatory element involved in zein metabolism regulation
Rh4CG191300.1	chs-CMA1a	TTACTTAA	1111	8	-	part of a light responsive element
Rh4CG191300.1	MBS	CAACTG	976	6	+	MYB binding site involved in drought-inducibility
Rh4CG191300.1	GATA-motif	AAGGATAAGG	1052	9	-	part of a light responsive element
Rh4CG191300.1	MRE	AACCTAA	66	7	+	MYB binding site involved in light responsiveness
Rh4CG191300.1	G-box	CACGTG	1017	6	-	cis-acting regulatory element involved in light responsiveness
Rh4CG191300.1	G-box	CACGTC	1812	6	-	cis-acting regulatory element involved in light responsiveness
Rh4DG014000.1	CGTCA-motif	CGTCA	671	5	-	cis-acting regulatory element involved in the MeJA-responsiveness
Rh4DG014000.1	CGTCA-motif	CGTCA	1128	5	-	cis-acting regulatory element involved in the MeJA-responsiveness
Rh4DG014000.1	LAMP-element	CTTTATCA	1541	8	-	part of a light responsive element
Rh4DG014000.1	MBS	CAACTG	464	6	-	MYB binding site involved in drought-inducibility
Rh4DG014000.1	GATA-motif	GATAGGG	188	7	+	part of a light responsive element
Rh4DG014000.1	GATA-motif	GATAGGA	195	7	+	part of a light responsive element
Rh4DG014000.1	G-box	CACGTC	430	6	-	cis-acting regulatory element involved in light responsiveness
Rh4DG014000.1	GARE-motif	TCTGTTG	1099	7	+	gibberellin-responsive element
Rh4DG014000.1	TGACG-motif	TGACG	671	5	+	cis-acting regulatory element involved in the MeJA-responsiveness
Rh4DG014000.1	TGACG-motif	TGACG	1128	5	+	cis-acting regulatory element involved in the MeJA-responsiveness
Rh4DG014000.1	RY-element	CATGCATG	580	8	+	cis-acting regulatory element involved in seed-specific regulation
Rh4DG014000.1	CAT-box	GCCACT	1671	6	+	cis-acting regulatory element related to meristem expression
Rh4DG014000.1	ABRE	ACGTG	431	5	+	cis-acting element involved in the abscisic acid responsiveness
Rh4DG014000.1	ABRE	ACGTG	1601	5	+	cis-acting element involved in the abscisic acid responsiveness
Rh4DG014000.1	G-Box	CACGTT	1600	6	-	cis-acting regulatory element involved in light responsiveness
Rh4DG014000.1	TCCC-motif	TCTCCCT	537	7	-	part of a light responsive element
Rh4DG175500.1	O2-site	GATGACATGG	528	9	-	cis-acting regulatory element involved in zein metabolism regulation
Rh4DG175500.1	O2-site	GATGATGTGG	1789	9	+	cis-acting regulatory element involved in zein metabolism regulation
Rh4DG175500.1	O2-site	GTTGACGTGA	1840	9	-	cis-acting regulatory element involved in zein metabolism regulation
Rh4DG175500.1	CGTCA-motif	CGTCA	221	5	+	cis-acting regulatory element involved in the MeJA-responsiveness
Rh4DG175500.1	CGTCA-motif	CGTCA	1215	5	+	cis-acting regulatory element involved in the MeJA-responsiveness
Rh4DG175500.1	CGTCA-motif	CGTCA	1791	5	-	cis-acting regulatory element involved in the MeJA-responsiveness
Rh4DG175500.1	MRE	AACCTAA	82	7	+	MYB binding site involved in light responsiveness
Rh4DG175500.1	HD-Zip 1	CAAT(A/T)ATTG	1691	8	-	element involved in differentiation of the palisade mesophyll cells
Rh4DG175500.1	G-box	CACGTG	1028	6	-	cis-acting regulatory element involved in light responsiveness
Rh4DG175500.1	G-box	CACGTC	1038	6	-	cis-acting regulatory element involved in light responsiveness
Rh4DG175500.1	G-box	CACGTC	1792	6	-	cis-acting regulatory element involved in light responsiveness
Rh4DG175500.1	ACE	CTAACGTATT	331	9	+	cis-acting element involved in light responsiveness
Rh4DG175500.1	Sp1	GGGCGG	326	6	-	light responsive element
Rh4DG175500.1	Sp1	GGGCGG	744	6	-	light responsive element
Rh4DG175500.1	CAT-box	GCCACT	699	6	+	cis-acting regulatory element related to meristem expression
Rh4DG175500.1	TGACG-motif	TGACG	221	5	-	cis-acting regulatory element involved in the MeJA-responsiveness
Rh4DG175500.1	TGACG-motif	TGACG	1215	5	-	cis-acting regulatory element involved in the MeJA-responsiveness
Rh4DG175500.1	TGACG-motif	TGACG	1791	5	+	cis-acting regulatory element involved in the MeJA-responsiveness
Rh4DG175500.1	ABRE	CACGTG	1028	6	-	cis-acting element involved in the abscisic acid responsiveness
Rh4DG175500.1	ABRE	ACGTG	1029	5	+	cis-acting element involved in the abscisic acid responsiveness
Rh4DG175500.1	ABRE	ACGTG	1039	5	+	cis-acting element involved in the abscisic acid responsiveness
Rh4DG175500.1	ABRE	ACGTG	1793	5	+	cis-acting element involved in the abscisic acid responsiveness
Rh4DG175500.1	G-Box	CACGTG	1028	6	-	cis-acting regulatory element involved in light responsiveness
Rh4DG175500.1	Gap-box	CAAATGAA(A/G)A	1806	9.5	+	part of a light responsive element
Rh4DG175500.1	GC-motif	CCCCCG	1151	6	+	enhancer-like element involved in anoxic specific inducibility
Rh4DG175500.1	GC-motif	CCCCCG	1993	6	+	enhancer-like element involved in anoxic specific inducibility
Rh5AG063100.1	Box 4	ATTAAT	331	6	+	part of a conserved DNA module involved in light responsiveness
Rh5AG063100.1	Box 4	ATTAAT	507	6	+	part of a conserved DNA module involved in light responsiveness
Rh5AG063100.1	Box 4	ATTAAT	1336	6	-	part of a conserved DNA module involved in light responsiveness
Rh5AG063100.1	MBS	CAACTG	562	6	-	MYB binding site involved in drought-inducibility
Rh5AG063100.1	GT1-motif	GGTTAA	450	6	+	light responsive element
Rh5AG063100.1	O2-site	GATGACATGG	1293	9	-	cis-acting regulatory element involved in zein metabolism regulation
Rh5AG063100.1	P-box	CCTTTTG	1926	7	-	gibberellin-responsive element
Rh5AG063100.1	CGTCA-motif	CGTCA	814	5	+	cis-acting regulatory element involved in the MeJA-responsiveness
Rh5AG063100.1	TCT-motif	TCTTAC	1058	6	-	part of a light responsive element
Rh5AG063100.1	G-box	TACGTG	307	6	+	cis-acting regulatory element involved in light responsiveness
Rh5AG063100.1	G-box	TAACACGTAG	387	9	-	cis-acting regulatory element involved in light responsiveness
Rh5AG063100.1	G-box	CACGTG	1672	6	-	cis-acting regulatory element involved in light responsiveness
Rh5AG063100.1	AE-box	AGAAACTT	1881	8	+	part of a module for light response
Rh5AG063100.1	I-box	cCATATCCAAT	706	10	-	part of a light responsive element
Rh5AG063100.1	I-box	cGATAAGGCG	1577	9	-	part of a light responsive element
Rh5AG063100.1	LTR	CCGAAA	315	6	-	cis-acting element involved in low-temperature responsiveness
Rh5AG063100.1	LTR	CCGAAA	1010	6	+	cis-acting element involved in low-temperature responsiveness
Rh5AG063100.1	CAT-box	GCCACT	1543	6	+	cis-acting regulatory element related to meristem expression
Rh5AG063100.1	TGACG-motif	TGACG	814	5	-	cis-acting regulatory element involved in the MeJA-responsiveness
Rh5AG063100.1	TCCC-motif	TCTCCCT	1566	7	+	part of a light responsive element
Rh5AG063100.1	G-Box	CACGTG	1672	6	-	cis-acting regulatory element involved in light responsiveness
Rh5AG063100.1	ABRE	GACACGTACGT	304	10	-	cis-acting element involved in the abscisic acid responsiveness
Rh5AG063100.1	ABRE	TACGTGTC	307	8	+	cis-acting element involved in the abscisic acid responsiveness
Rh5AG063100.1	ABRE	ACGTG	308	5	+	cis-acting element involved in the abscisic acid responsiveness
Rh5AG063100.1	ABRE	CACGTG	1672	6	-	cis-acting element involved in the abscisic acid responsiveness
Rh5AG063100.1	ABRE	ACGTG	1673	5	+	cis-acting element involved in the abscisic acid responsiveness
Rh5AG063100.1	Gap-box	CAAATGAA(A/G)A	1342	9.5	-	part of a light responsive element
Rh5AG091800.1	LTR	CCGAAA	1497	6	-	cis-acting element involved in low-temperature responsiveness
Rh5AG091800.1	Sp1	GGGCGG	774	6	-	light responsive element
Rh5AG091800.1	Gap-box	CAAATGAA(A/G)A	1985	9.5	-	part of a light responsive element
Rh5AG091800.1	G-Box	CACGTT	651	6	-	cis-acting regulatory element involved in light responsiveness
Rh5AG091800.1	G-Box	CACGTT	881	6	-	cis-acting regulatory element involved in light responsiveness
Rh5AG091800.1	MSA-like	(T/C)C(T/C)AACGG(T/C)(T/C)A	234	8.5	-	cis-acting element involved in cell cycle regulation
Rh5AG091800.1	MSA-like	(T/C)C(T/C)AACGG(T/C)(T/C)A	1064	9	-	cis-acting element involved in cell cycle regulation
Rh5AG091800.1	Box 4	ATTAAT	226	6	+	part of a conserved DNA module involved in light responsiveness
Rh5AG091800.1	Box 4	ATTAAT	276	6	+	part of a conserved DNA module involved in light responsiveness
Rh5AG091800.1	Box 4	ATTAAT	1091	6	-	part of a conserved DNA module involved in light responsiveness
Rh5AG091800.1	Box 4	ATTAAT	1963	6	-	part of a conserved DNA module involved in light responsiveness
Rh5AG091800.1	MBS	CAACTG	1004	6	+	MYB binding site involved in drought-inducibility
Rh5AG091800.1	GT1-motif	GGTTAA	643	6	-	light responsive element
Rh5AG091800.1	GT1-motif	GGTTAAT	956	7	-	light responsive element
Rh5AG091800.1	GT1-motif	GGTTAA	957	6	-	light responsive element
Rh5AG091800.1	MRE	AACCTAA	959	7	+	MYB binding site involved in light responsiveness
Rh5AG091800.1	GARE-motif	TCTGTTG	1050	7	+	gibberellin-responsive element
Rh5AG091800.1	G-box	CACGTC	52	6	-	cis-acting regulatory element involved in light responsiveness
Rh5AG091800.1	G-box	CACGTC	791	6	+	cis-acting regulatory element involved in light responsiveness
Rh5AG091800.1	G-box	CACGTC	1254	6	-	cis-acting regulatory element involved in light responsiveness
Rh5AG091800.1	G-box	CACGAC	1478	6	+	cis-acting regulatory element involved in light responsiveness
Rh5AG091800.1	ACE	CTAACGTATT	1221	9	+	cis-acting element involved in light responsiveness
Rh5AG091800.1	TGACG-motif	TGACG	51	5	+	cis-acting regulatory element involved in the MeJA-responsiveness
Rh5AG091800.1	TGACG-motif	TGACG	78	5	+	cis-acting regulatory element involved in the MeJA-responsiveness
Rh5AG091800.1	TGACG-motif	TGACG	111	5	+	cis-acting regulatory element involved in the MeJA-responsiveness
Rh5AG091800.1	TGACG-motif	TGACG	696	5	+	cis-acting regulatory element involved in the MeJA-responsiveness
Rh5AG091800.1	TGACG-motif	TGACG	793	5	-	cis-acting regulatory element involved in the MeJA-responsiveness
Rh5AG091800.1	TGA-element	AACGAC	358	6	+	auxin-responsive element
Rh5AG091800.1	ABRE	ACGTG	53	5	+	cis-acting element involved in the abscisic acid responsiveness
Rh5AG091800.1	ABRE	GCCGCGTGGC	115	9	+	cis-acting element involved in the abscisic acid responsiveness
Rh5AG091800.1	ABRE	ACGTG	652	5	+	cis-acting element involved in the abscisic acid responsiveness
Rh5AG091800.1	ABRE	GACACGTGGC	682	9	-	cis-acting element involved in the abscisic acid responsiveness
Rh5AG091800.1	ABRE	ACGTG	791	5	-	cis-acting element involved in the abscisic acid responsiveness
Rh5AG091800.1	ABRE	ACGTG	882	5	+	cis-acting element involved in the abscisic acid responsiveness
Rh5AG091800.1	ABRE	ACGTG	1255	5	+	cis-acting element involved in the abscisic acid responsiveness
Rh5AG091800.1	ABRE	GCAACGTGTC	1919	9	-	cis-acting element involved in the abscisic acid responsiveness
Rh5AG091800.1	ATCT-motif	AATCTAATCC	749	9	+	part of a conserved DNA module involved in light responsiveness
Rh5AG091800.1	O2-site	GTTGACGTGA	49	9	+	cis-acting regulatory element involved in zein metabolism regulation
Rh5AG091800.1	CGTCA-motif	CGTCA	51	5	-	cis-acting regulatory element involved in the MeJA-responsiveness
Rh5AG091800.1	CGTCA-motif	CGTCA	78	5	-	cis-acting regulatory element involved in the MeJA-responsiveness
Rh5AG091800.1	CGTCA-motif	CGTCA	111	5	-	cis-acting regulatory element involved in the MeJA-responsiveness
Rh5AG091800.1	CGTCA-motif	CGTCA	696	5	-	cis-acting regulatory element involved in the MeJA-responsiveness
Rh5AG091800.1	CGTCA-motif	CGTCA	793	5	+	cis-acting regulatory element involved in the MeJA-responsiveness
Rh5AG091800.1	TCA-element	CCATCTTTTT	405	9	-	cis-acting element involved in salicylic acid responsiveness
Rh5AG091800.1	TCA-element	CCATCTTTTT	1384	9	+	cis-acting element involved in salicylic acid responsiveness
Rh5AG091800.1	TCT-motif	TCTTAC	1433	6	+	part of a light responsive element
Rh5AG091800.1	AE-box	AGAAACTT	1285	8	-	part of a module for light response
Rh5AG190700.1	TGACG-motif	TGACG	767	5	+	cis-acting regulatory element involved in the MeJA-responsiveness
Rh5AG190700.1	TGACG-motif	TGACG	1657	5	-	cis-acting regulatory element involved in the MeJA-responsiveness
Rh5AG190700.1	Sp1	GGGCGG	265	6	-	light responsive element
Rh5AG190700.1	GCN4_motif	TGAGTCA	1919	7	-	cis-regulatory element involved in endosperm expression
Rh5AG190700.1	LTR	CCGAAA	26	6	+	cis-acting element involved in low-temperature responsiveness
Rh5AG190700.1	LTR	CCGAAA	125	6	-	cis-acting element involved in low-temperature responsiveness
Rh5AG190700.1	LTR	CCGAAA	1831	6	+	cis-acting element involved in low-temperature responsiveness
Rh5AG190700.1	ATCT-motif	AATCTAATCC	1146	9	-	part of a conserved DNA module involved in light responsiveness
Rh5AG190700.1	ATCT-motif	AATCTAATCC	1815	9	-	part of a conserved DNA module involved in light responsiveness
Rh5AG190700.1	GT1-motif	GTGTGTGAA	532	9	+	light responsive element
Rh5AG190700.1	GT1-motif	GGTTAAT	1685	7	-	light responsive element
Rh5AG190700.1	GT1-motif	GGTTAA	1686	6	-	light responsive element
Rh5AG190700.1	MBS	CAACTG	237	6	+	MYB binding site involved in drought-inducibility
Rh5AG190700.1	MBS	CAACTG	475	6	+	MYB binding site involved in drought-inducibility
Rh5AG190700.1	Box 4	ATTAAT	1421	6	-	part of a conserved DNA module involved in light responsiveness
Rh5AG190700.1	CGTCA-motif	CGTCA	767	5	-	cis-acting regulatory element involved in the MeJA-responsiveness
Rh5AG190700.1	CGTCA-motif	CGTCA	1657	5	+	cis-acting regulatory element involved in the MeJA-responsiveness
Rh5AG190700.1	I-box	cGATAAGGCG	687	9	+	part of a light responsive element
Rh5BG059300.1	TCCC-motif	TCTCCCT	217	7	-	part of a light responsive element
Rh5BG059300.1	TCCC-motif	TCTCCCT	1594	7	+	part of a light responsive element
Rh5BG059300.1	ABRE	CACGTG	1700	6	-	cis-acting element involved in the abscisic acid responsiveness
Rh5BG059300.1	ABRE	ACGTG	1701	5	+	cis-acting element involved in the abscisic acid responsiveness
Rh5BG059300.1	G-Box	CACGTG	1700	6	-	cis-acting regulatory element involved in light responsiveness
Rh5BG059300.1	Gap-box	CAAATGAA(A/G)A	1353	9.5	-	part of a light responsive element
Rh5BG059300.1	TGACG-motif	TGACG	865	5	-	cis-acting regulatory element involved in the MeJA-responsiveness
Rh5BG059300.1	LTR	CCGAAA	1147	6	+	cis-acting element involved in low-temperature responsiveness
Rh5BG059300.1	G-box	TAACACGTAG	422	9	-	cis-acting regulatory element involved in light responsiveness
Rh5BG059300.1	G-box	CACGTG	1700	6	-	cis-acting regulatory element involved in light responsiveness
Rh5BG059300.1	AE-box	AGAAACTT	1881	8	+	part of a module for light response
Rh5BG059300.1	TCT-motif	TCTTAC	1194	6	-	part of a light responsive element
Rh5BG059300.1	I-box	cCATATCCAAT	757	10	-	part of a light responsive element
Rh5BG059300.1	I-box	cGATAAGGCG	1605	9	-	part of a light responsive element
Rh5BG059300.1	GT1-motif	GGTTAA	493	6	+	light responsive element
Rh5BG059300.1	MBS	CAACTG	613	6	-	MYB binding site involved in drought-inducibility
Rh5BG059300.1	Box 4	ATTAAT	366	6	+	part of a conserved DNA module involved in light responsiveness
Rh5BG059300.1	Box 4	ATTAAT	983	6	+	part of a conserved DNA module involved in light responsiveness
Rh5BG059300.1	Box 4	ATTAAT	1347	6	-	part of a conserved DNA module involved in light responsiveness
Rh5BG059300.1	CGTCA-motif	CGTCA	865	5	+	cis-acting regulatory element involved in the MeJA-responsiveness
Rh5BG059300.1	P-box	CCTTTTG	1926	7	-	gibberellin-responsive element
Rh5BG059300.1	O2-site	GATGACATGG	1304	9	-	cis-acting regulatory element involved in zein metabolism regulation
Rh5BG087700.1	LTR	CCGAAA	1377	6	-	cis-acting element involved in low-temperature responsiveness
Rh5BG087700.1	LTR	CCGAAA	1485	6	-	cis-acting element involved in low-temperature responsiveness
Rh5BG087700.1	Sp1	GGGCGG	281	6	-	light responsive element
Rh5BG087700.1	Sp1	GGGCGG	770	6	-	light responsive element
Rh5BG087700.1	RY-element	CATGCATG	120	8	+	cis-acting regulatory element involved in seed-specific regulation
Rh5BG087700.1	RY-element	CATGCATG	264	8	+	cis-acting regulatory element involved in seed-specific regulation
Rh5BG087700.1	TGACG-motif	TGACG	691	5	+	cis-acting regulatory element involved in the MeJA-responsiveness
Rh5BG087700.1	TGACG-motif	TGACG	789	5	-	cis-acting regulatory element involved in the MeJA-responsiveness
Rh5BG087700.1	TC-rich repeats	GTTTTCTTAC	369	9	+	cis-acting element involved in defense and stress responsiveness
Rh5BG087700.1	ABRE	ACGTG	647	5	+	cis-acting element involved in the abscisic acid responsiveness
Rh5BG087700.1	ABRE	ACGTG	787	5	-	cis-acting element involved in the abscisic acid responsiveness
Rh5BG087700.1	ABRE	ACGTG	874	5	+	cis-acting element involved in the abscisic acid responsiveness
Rh5BG087700.1	ABRE	CACGTG	1183	6	-	cis-acting element involved in the abscisic acid responsiveness
Rh5BG087700.1	ABRE	ACGTG	1184	5	+	cis-acting element involved in the abscisic acid responsiveness
Rh5BG087700.1	ABRE	ACGTG	1206	5	-	cis-acting element involved in the abscisic acid responsiveness
Rh5BG087700.1	ABRE	ACGTG	1238	5	+	cis-acting element involved in the abscisic acid responsiveness
Rh5BG087700.1	ABRE	GCAACGTGTC	1919	9	-	cis-acting element involved in the abscisic acid responsiveness
Rh5BG087700.1	G-Box	CACGTT	646	6	-	cis-acting regulatory element involved in light responsiveness
Rh5BG087700.1	G-Box	CACGTT	873	6	-	cis-acting regulatory element involved in light responsiveness
Rh5BG087700.1	G-Box	CACGTG	1183	6	-	cis-acting regulatory element involved in light responsiveness
Rh5BG087700.1	CGTCA-motif	CGTCA	691	5	-	cis-acting regulatory element involved in the MeJA-responsiveness
Rh5BG087700.1	CGTCA-motif	CGTCA	789	5	+	cis-acting regulatory element involved in the MeJA-responsiveness
Rh5BG087700.1	MBS	CAACTG	984	6	+	MYB binding site involved in drought-inducibility
Rh5BG087700.1	Box 4	ATTAAT	74	6	+	part of a conserved DNA module involved in light responsiveness
Rh5BG087700.1	Box 4	ATTAAT	1297	6	-	part of a conserved DNA module involved in light responsiveness
Rh5BG087700.1	Box 4	ATTAAT	1963	6	-	part of a conserved DNA module involved in light responsiveness
Rh5BG087700.1	GT1-motif	GGTTAA	638	6	-	light responsive element
Rh5BG087700.1	GT1-motif	GGTTAAT	936	7	-	light responsive element
Rh5BG087700.1	GT1-motif	GGTTAA	937	6	-	light responsive element
Rh5BG087700.1	MRE	AACCTAA	218	7	-	MYB binding site involved in light responsiveness
Rh5BG087700.1	MRE	AACCTAA	939	7	+	MYB binding site involved in light responsiveness
Rh5BG087700.1	I-box	cCATATCCAAT	848	10	+	part of a light responsive element
Rh5BG087700.1	GARE-motif	TCTGTTG	397	7	-	gibberellin-responsive element
Rh5BG087700.1	TCT-motif	TCTTAC	564	6	-	part of a light responsive element
Rh5BG087700.1	TCT-motif	TCTTAC	1417	6	+	part of a light responsive element
Rh5BG087700.1	AE-box	AGAAACAA	254	8	-	part of a module for light response
Rh5BG087700.1	AE-box	AGAAACTT	1268	8	-	part of a module for light response
Rh5BG087700.1	G-box	CACGTC	787	6	+	cis-acting regulatory element involved in light responsiveness
Rh5BG087700.1	G-box	CACGTG	1183	6	-	cis-acting regulatory element involved in light responsiveness
Rh5BG087700.1	G-box	TACGTG	1206	6	-	cis-acting regulatory element involved in light responsiveness
Rh5BG087700.1	G-box	CACGTC	1237	6	-	cis-acting regulatory element involved in light responsiveness
Rh5BG087700.1	G-box	CACGAC	1462	6	+	cis-acting regulatory element involved in light responsiveness
Rh5BG188300.1	CGTCA-motif	CGTCA	1463	5	+	cis-acting regulatory element involved in the MeJA-responsiveness
Rh5BG188300.1	O2-site	GATGATGTGG	640	9	+	cis-acting regulatory element involved in zein metabolism regulation
Rh5BG188300.1	GT1-motif	GGTTAAT	1491	7	-	light responsive element
Rh5BG188300.1	GT1-motif	GGTTAA	1492	6	-	light responsive element
Rh5BG188300.1	Box 4	ATTAAT	812	6	+	part of a conserved DNA module involved in light responsiveness
Rh5BG188300.1	Box 4	ATTAAT	881	6	+	part of a conserved DNA module involved in light responsiveness
Rh5BG188300.1	TCA-element	TCAGAAGAGG	259	9	-	cis-acting element involved in salicylic acid responsiveness
Rh5BG188300.1	TCA-element	CCATCTTTTT	1066	9	+	cis-acting element involved in salicylic acid responsiveness
Rh5BG188300.1	I-box	AAGATAAGGCT	600	10	+	part of a light responsive element
Rh5BG188300.1	I-box	AGATAAGG	601	8	+	part of a light responsive element
Rh5BG188300.1	GATA-motif	AAGGATAAGG	599	9	+	part of a light responsive element
Rh5BG188300.1	GATA-motif	AAGATAAGATT	600	10	+	part of a light responsive element
Rh5BG188300.1	TCT-motif	TCTTAC	1529	6	-	part of a light responsive element
Rh5BG188300.1	TGACG-motif	TGACG	1463	5	-	cis-acting regulatory element involved in the MeJA-responsiveness
Rh5BG188300.1	LTR	CCGAAA	1826	6	+	cis-acting element involved in low-temperature responsiveness
Rh5BG188300.1	GCN4_motif	TGAGTCA	1918	7	-	cis-regulatory element involved in endosperm expression
Rh5BG188300.1	CAT-box	GCCACT	967	6	+	cis-acting regulatory element related to meristem expression
Rh5BG188300.1	CAT-box	GCCACT	979	6	+	cis-acting regulatory element related to meristem expression
Rh5BG188300.1	CAT-box	GCCACT	1038	6	+	cis-acting regulatory element related to meristem expression
Rh5BG188300.1	G-Box	CACGTT	733	6	-	cis-acting regulatory element involved in light responsiveness
Rh5BG188300.1	Gap-box	CAAATGAA(A/G)A	496	9	-	part of a light responsive element
Rh5BG188300.1	ABRE	ACGTG	734	5	+	cis-acting element involved in the abscisic acid responsiveness
Rh5BG188300.1	ABRE	CGTACGTGCA	1681	9	+	cis-acting element involved in the abscisic acid responsiveness
Rh5BG188300.1	TCCC-motif	TCTCCCT	1907	7	+	part of a light responsive element
Rh5BG188300.1	chs-CMA2a	TCACTTGA	427	8	-	part of a light responsive element
Rh5BG188300.1	ATCT-motif	AATCTAATCC	1810	9	-	part of a conserved DNA module involved in light responsiveness
Rh5CG070000.1	TGACG-motif	TGACG	938	5	-	cis-acting regulatory element involved in the MeJA-responsiveness
Rh5CG070000.1	CAT-box	GCCACT	1542	6	+	cis-acting regulatory element related to meristem expression
Rh5CG070000.1	LTR	CCGAAA	439	6	-	cis-acting element involved in low-temperature responsiveness
Rh5CG070000.1	LTR	CCGAAA	1134	6	+	cis-acting element involved in low-temperature responsiveness
Rh5CG070000.1	TCCC-motif	TCTCCCT	1565	7	+	part of a light responsive element
Rh5CG070000.1	Gap-box	CAAATGAA(A/G)A	1341	9.5	-	part of a light responsive element
Rh5CG070000.1	ABRE	ACGTG	432	5	+	cis-acting element involved in the abscisic acid responsiveness
Rh5CG070000.1	ABRE	CACGTG	1671	6	-	cis-acting element involved in the abscisic acid responsiveness
Rh5CG070000.1	ABRE	ACGTG	1672	5	+	cis-acting element involved in the abscisic acid responsiveness
Rh5CG070000.1	G-Box	CACGTG	1671	6	-	cis-acting regulatory element involved in light responsiveness
Rh5CG070000.1	GT1-motif	GGTTAA	574	6	+	light responsive element
Rh5CG070000.1	Box 4	ATTAAT	455	6	+	part of a conserved DNA module involved in light responsiveness
Rh5CG070000.1	Box 4	ATTAAT	631	6	+	part of a conserved DNA module involved in light responsiveness
Rh5CG070000.1	Box 4	ATTAAT	1335	6	-	part of a conserved DNA module involved in light responsiveness
Rh5CG070000.1	MBS	CAACTG	686	6	-	MYB binding site involved in drought-inducibility
Rh5CG070000.1	CGTCA-motif	CGTCA	938	5	+	cis-acting regulatory element involved in the MeJA-responsiveness
Rh5CG070000.1	P-box	CCTTTTG	1926	7	-	gibberellin-responsive element
Rh5CG070000.1	O2-site	GATGACATGG	1292	9	-	cis-acting regulatory element involved in zein metabolism regulation
Rh5CG070000.1	O2-site	GATGATGTGG	1727	9	-	cis-acting regulatory element involved in zein metabolism regulation
Rh5CG070000.1	AE-box	AGAAACTT	1881	8	+	part of a module for light response
Rh5CG070000.1	G-box	TACGTG	431	6	+	cis-acting regulatory element involved in light responsiveness
Rh5CG070000.1	G-box	TAACACGTAG	511	9	-	cis-acting regulatory element involved in light responsiveness
Rh5CG070000.1	G-box	CACGTG	1671	6	-	cis-acting regulatory element involved in light responsiveness
Rh5CG070000.1	TCT-motif	TCTTAC	1182	6	-	part of a light responsive element
Rh5CG070000.1	GATA-motif	AAGATAAGATT	80	10	+	part of a light responsive element
Rh5CG070000.1	I-box	cCATATCCAAT	830	10	-	part of a light responsive element
Rh5CG070000.1	I-box	cGATAAGGCG	1576	9	-	part of a light responsive element
Rh5CG101500.1	Sp1	GGGCGG	269	6	-	light responsive element
Rh5CG101500.1	Sp1	GGGCGG	759	6	-	light responsive element
Rh5CG101500.1	LTR	CCGAAA	1481	6	-	cis-acting element involved in low-temperature responsiveness
Rh5CG101500.1	Gap-box	CAAATGAA(A/G)A	1985	9.5	-	part of a light responsive element
Rh5CG101500.1	G-Box	CACGTT	636	6	-	cis-acting regulatory element involved in light responsiveness
Rh5CG101500.1	G-Box	CACGTT	868	6	-	cis-acting regulatory element involved in light responsiveness
Rh5CG101500.1	GT1-motif	GGTTAAT	510	7	-	light responsive element
Rh5CG101500.1	GT1-motif	GGTTAA	511	6	-	light responsive element
Rh5CG101500.1	Box 4	ATTAAT	318	6	+	part of a conserved DNA module involved in light responsiveness
Rh5CG101500.1	Box 4	ATTAAT	1294	6	-	part of a conserved DNA module involved in light responsiveness
Rh5CG101500.1	Box 4	ATTAAT	1963	6	-	part of a conserved DNA module involved in light responsiveness
Rh5CG101500.1	MBS	CAACTG	991	6	+	MYB binding site involved in drought-inducibility
Rh5CG101500.1	G-box	TACGTG	1203	6	-	cis-acting regulatory element involved in light responsiveness
Rh5CG101500.1	G-box	CACGTC	1234	6	-	cis-acting regulatory element involved in light responsiveness
Rh5CG101500.1	G-box	CACGAC	1462	6	+	cis-acting regulatory element involved in light responsiveness
Rh5CG101500.1	GATA-motif	AAGGATAAGG	719	9	-	part of a light responsive element
Rh5CG101500.1	GATA-motif	GATAGGA	1644	7	-	part of a light responsive element
Rh5CG101500.1	MRE	AACCTAA	946	7	+	MYB binding site involved in light responsiveness
Rh5CG101500.1	TGACG-motif	TGACG	410	5	+	cis-acting regulatory element involved in the MeJA-responsiveness
Rh5CG101500.1	TGACG-motif	TGACG	681	5	+	cis-acting regulatory element involved in the MeJA-responsiveness
Rh5CG101500.1	RY-element	CATGCATG	126	8	+	cis-acting regulatory element involved in seed-specific regulation
Rh5CG101500.1	RY-element	CATGCATG	252	8	+	cis-acting regulatory element involved in seed-specific regulation
Rh5CG101500.1	ATCT-motif	AATCTAATCC	734	9	+	part of a conserved DNA module involved in light responsiveness
Rh5CG101500.1	ABRE	ACGTG	637	5	+	cis-acting element involved in the abscisic acid responsiveness
Rh5CG101500.1	ABRE	ACGTG	869	5	+	cis-acting element involved in the abscisic acid responsiveness
Rh5CG101500.1	ABRE	ACGTG	1203	5	-	cis-acting element involved in the abscisic acid responsiveness
Rh5CG101500.1	ABRE	ACGTG	1235	5	+	cis-acting element involved in the abscisic acid responsiveness
Rh5CG101500.1	ABRE	GCAACGTGTC	1918	9	-	cis-acting element involved in the abscisic acid responsiveness
Rh5CG101500.1	TC-rich repeats	GTTTTCTTAC	357	9	+	cis-acting element involved in defense and stress responsiveness
Rh5CG101500.1	TATC-box	TATCCCA	1376	7	-	cis-acting element involved in gibberellin-responsiveness
Rh5CG101500.1	TCA-element	CCATCTTTTT	1363	9	+	cis-acting element involved in salicylic acid responsiveness
Rh5CG101500.1	CGTCA-motif	CGTCA	410	5	-	cis-acting regulatory element involved in the MeJA-responsiveness
Rh5CG101500.1	CGTCA-motif	CGTCA	681	5	-	cis-acting regulatory element involved in the MeJA-responsiveness
Rh5CG101500.1	AE-box	AGAAACTT	1265	8	-	part of a module for light response
Rh5CG101500.1	TCT-motif	TCTTAC	1417	6	+	part of a light responsive element
Rh5CG208100.1	GARE-motif	TCTGTTG	105	7	-	gibberellin-responsive element
Rh5CG208100.1	I-box	cGATAAGGCG	849	9	+	part of a light responsive element
Rh5CG208100.1	GT1-motif	GTGTGTGAA	695	9	+	light responsive element
Rh5CG208100.1	MBS	CAACTG	180	6	-	MYB binding site involved in drought-inducibility
Rh5CG208100.1	MBS	CAACTG	403	6	+	MYB binding site involved in drought-inducibility
Rh5CG208100.1	MBS	CAACTG	640	6	+	MYB binding site involved in drought-inducibility
Rh5CG208100.1	CGTCA-motif	CGTCA	929	5	-	cis-acting regulatory element involved in the MeJA-responsiveness
Rh5CG208100.1	CGTCA-motif	CGTCA	1674	5	+	cis-acting regulatory element involved in the MeJA-responsiveness
Rh5CG208100.1	TCCC-motif	TCTCCCT	1906	7	+	part of a light responsive element
Rh5CG208100.1	TGACG-motif	TGACG	929	5	+	cis-acting regulatory element involved in the MeJA-responsiveness
Rh5CG208100.1	TGACG-motif	TGACG	1674	5	-	cis-acting regulatory element involved in the MeJA-responsiveness
Rh5CG208100.1	GCN4_motif	TGAGTCA	1917	7	-	cis-regulatory element involved in endosperm expression
Rh5CG208100.1	Sp1	GGGCGG	28	6	+	light responsive element
Rh5CG208100.1	LTR	CCGAAA	192	6	+	cis-acting element involved in low-temperature responsiveness
Rh5CG208100.1	LTR	CCGAAA	291	6	-	cis-acting element involved in low-temperature responsiveness
Rh5CG208100.1	LTR	CCGAAA	1825	6	+	cis-acting element involved in low-temperature responsiveness
Rh5DG058900.1	MBS	CAACTG	686	6	-	MYB binding site involved in drought-inducibility
Rh5DG058900.1	Box 4	ATTAAT	1335	6	-	part of a conserved DNA module involved in light responsiveness
Rh5DG058900.1	GT1-motif	GGTTAAT	26	7	+	light responsive element
Rh5DG058900.1	GT1-motif	GGTTAA	574	6	+	light responsive element
Rh5DG058900.1	O2-site	GATGACATGG	1292	9	-	cis-acting regulatory element involved in zein metabolism regulation
Rh5DG058900.1	P-box	CCTTTTG	85	7	+	gibberellin-responsive element
Rh5DG058900.1	P-box	CCTTTTG	1926	7	-	gibberellin-responsive element
Rh5DG058900.1	CGTCA-motif	CGTCA	45	5	-	cis-acting regulatory element involved in the MeJA-responsiveness
Rh5DG058900.1	CGTCA-motif	CGTCA	162	5	+	cis-acting regulatory element involved in the MeJA-responsiveness
Rh5DG058900.1	CGTCA-motif	CGTCA	938	5	+	cis-acting regulatory element involved in the MeJA-responsiveness
Rh5DG058900.1	TCT-motif	TCTTAC	1182	6	-	part of a light responsive element
Rh5DG058900.1	AE-box	AGAAACTT	1881	8	+	part of a module for light response
Rh5DG058900.1	G-box	TAACACGTAG	511	9	-	cis-acting regulatory element involved in light responsiveness
Rh5DG058900.1	G-box	CACGTG	1671	6	-	cis-acting regulatory element involved in light responsiveness
Rh5DG058900.1	I-box	cCATATCCAAT	830	10	-	part of a light responsive element
Rh5DG058900.1	I-box	cGATAAGGCG	1576	9	-	part of a light responsive element
Rh5DG058900.1	CAT-box	GCCACT	1542	6	+	cis-acting regulatory element related to meristem expression
Rh5DG058900.1	LTR	CCGAAA	1134	6	+	cis-acting element involved in low-temperature responsiveness
Rh5DG058900.1	TGACG-motif	TGACG	45	5	+	cis-acting regulatory element involved in the MeJA-responsiveness
Rh5DG058900.1	TGACG-motif	TGACG	162	5	-	cis-acting regulatory element involved in the MeJA-responsiveness
Rh5DG058900.1	TGACG-motif	TGACG	938	5	-	cis-acting regulatory element involved in the MeJA-responsiveness
Rh5DG058900.1	TCCC-motif	TCTCCCT	1565	7	+	part of a light responsive element
Rh5DG058900.1	ABRE	CACGTG	1671	6	-	cis-acting element involved in the abscisic acid responsiveness
Rh5DG058900.1	ABRE	ACGTG	1672	5	+	cis-acting element involved in the abscisic acid responsiveness
Rh5DG058900.1	G-Box	CACGTG	1671	6	-	cis-acting regulatory element involved in light responsiveness
Rh5DG058900.1	Gap-box	CAAATGAA(A/G)A	1341	9.5	-	part of a light responsive element
Rh5DG088300.1	LTR	CCGAAA	1397	6	-	cis-acting element involved in low-temperature responsiveness
Rh5DG088300.1	LTR	CCGAAA	1500	6	-	cis-acting element involved in low-temperature responsiveness
Rh5DG088300.1	Sp1	GGGCGG	57	6	-	light responsive element
Rh5DG088300.1	Sp1	GGGCGG	182	6	-	light responsive element
Rh5DG088300.1	Sp1	GGGCGG	307	6	-	light responsive element
Rh5DG088300.1	Sp1	GGGCGG	795	6	-	light responsive element
Rh5DG088300.1	RY-element	CATGCATG	40	8	+	cis-acting regulatory element involved in seed-specific regulation
Rh5DG088300.1	RY-element	CATGCATG	165	8	+	cis-acting regulatory element involved in seed-specific regulation
Rh5DG088300.1	TGACG-motif	TGACG	448	5	+	cis-acting regulatory element involved in the MeJA-responsiveness
Rh5DG088300.1	TGACG-motif	TGACG	717	5	+	cis-acting regulatory element involved in the MeJA-responsiveness
Rh5DG088300.1	TGACG-motif	TGACG	814	5	-	cis-acting regulatory element involved in the MeJA-responsiveness
Rh5DG088300.1	TC-rich repeats	GTTTTCTTAC	395	9	+	cis-acting element involved in defense and stress responsiveness
Rh5DG088300.1	G-Box	CACGTT	672	6	-	cis-acting regulatory element involved in light responsiveness
Rh5DG088300.1	G-Box	CACGTT	903	6	-	cis-acting regulatory element involved in light responsiveness
Rh5DG088300.1	Gap-box	CAAATGAA(A/G)A	1981	9.5	-	part of a light responsive element
Rh5DG088300.1	ABRE	ACGTG	673	5	+	cis-acting element involved in the abscisic acid responsiveness
Rh5DG088300.1	ABRE	ACGTG	812	5	-	cis-acting element involved in the abscisic acid responsiveness
Rh5DG088300.1	ABRE	ACGTG	904	5	+	cis-acting element involved in the abscisic acid responsiveness
Rh5DG088300.1	ABRE	ACGTG	1202	5	+	cis-acting element involved in the abscisic acid responsiveness
Rh5DG088300.1	ABRE	ACGTG	1224	5	-	cis-acting element involved in the abscisic acid responsiveness
Rh5DG088300.1	ABRE	ACGTG	1256	5	+	cis-acting element involved in the abscisic acid responsiveness
Rh5DG088300.1	ABRE	GCAACGTGTC	1915	9	-	cis-acting element involved in the abscisic acid responsiveness
Rh5DG088300.1	ATCT-motif	AATCTAATCC	770	9	+	part of a conserved DNA module involved in light responsiveness
Rh5DG088300.1	CGTCA-motif	CGTCA	448	5	-	cis-acting regulatory element involved in the MeJA-responsiveness
Rh5DG088300.1	CGTCA-motif	CGTCA	717	5	-	cis-acting regulatory element involved in the MeJA-responsiveness
Rh5DG088300.1	CGTCA-motif	CGTCA	814	5	+	cis-acting regulatory element involved in the MeJA-responsiveness
Rh5DG088300.1	Box 4	ATTAAT	106	6	+	part of a conserved DNA module involved in light responsiveness
Rh5DG088300.1	Box 4	ATTAAT	231	6	+	part of a conserved DNA module involved in light responsiveness
Rh5DG088300.1	Box 4	ATTAAT	356	6	+	part of a conserved DNA module involved in light responsiveness
Rh5DG088300.1	Box 4	ATTAAT	1107	6	-	part of a conserved DNA module involved in light responsiveness
Rh5DG088300.1	Box 4	ATTAAT	1315	6	-	part of a conserved DNA module involved in light responsiveness
Rh5DG088300.1	Box 4	ATTAAT	1959	6	-	part of a conserved DNA module involved in light responsiveness
Rh5DG088300.1	GT1-motif	GGTTAA	664	6	-	light responsive element
Rh5DG088300.1	I-box	cCATATCCAAT	878	10	+	part of a light responsive element
Rh5DG088300.1	GARE-motif	TCTGTTG	1073	7	+	gibberellin-responsive element
Rh5DG088300.1	TCT-motif	TCTTAC	1436	6	+	part of a light responsive element
Rh5DG088300.1	AE-box	AGAAACTT	1286	8	-	part of a module for light response
Rh5DG088300.1	G-box	CACGTC	812	6	+	cis-acting regulatory element involved in light responsiveness
Rh5DG088300.1	G-box	TACGTG	1201	6	+	cis-acting regulatory element involved in light responsiveness
Rh5DG088300.1	G-box	TACGTG	1224	6	-	cis-acting regulatory element involved in light responsiveness
Rh5DG088300.1	G-box	CACGTC	1255	6	-	cis-acting regulatory element involved in light responsiveness
Rh5DG088300.1	G-box	CACGAC	1481	6	+	cis-acting regulatory element involved in light responsiveness
Rh5DG190100.1	MRE	AACCTAA	1418	7	+	MYB binding site involved in light responsiveness
Rh5DG190100.1	I-box	cGATAAGGCG	663	9	+	part of a light responsive element
Rh5DG190100.1	CGTCA-motif	CGTCA	744	5	-	cis-acting regulatory element involved in the MeJA-responsiveness
Rh5DG190100.1	CGTCA-motif	CGTCA	1618	5	+	cis-acting regulatory element involved in the MeJA-responsiveness
Rh5DG190100.1	Box 4	ATTAAT	1469	6	-	part of a conserved DNA module involved in light responsiveness
Rh5DG190100.1	MBS	CAACTG	225	6	+	MYB binding site involved in drought-inducibility
Rh5DG190100.1	MBS	CAACTG	456	6	+	MYB binding site involved in drought-inducibility
Rh5DG190100.1	GT1-motif	GTGTGTGAA	511	9	+	light responsive element
Rh5DG190100.1	GT1-motif	GGTTAAT	1646	7	-	light responsive element
Rh5DG190100.1	GT1-motif	GGTTAA	1647	6	-	light responsive element
Rh5DG190100.1	LTR	CCGAAA	113	6	-	cis-acting element involved in low-temperature responsiveness
Rh5DG190100.1	LTR	CCGAAA	1816	6	+	cis-acting element involved in low-temperature responsiveness
Rh5DG190100.1	GCN4_motif	TGAGTCA	1912	7	-	cis-regulatory element involved in endosperm expression
Rh5DG190100.1	TGACG-motif	TGACG	744	5	+	cis-acting regulatory element involved in the MeJA-responsiveness
Rh5DG190100.1	TGACG-motif	TGACG	1618	5	-	cis-acting regulatory element involved in the MeJA-responsiveness
Rh6AG319900.1	TGA-element	AACGAC	1716	6	+	auxin-responsive element
Rh6AG319900.1	TGACG-motif	TGACG	1686	5	+	cis-acting regulatory element involved in the MeJA-responsiveness
Rh6AG319900.1	CAT-box	GCCACT	1539	6	-	cis-acting regulatory element related to meristem expression
Rh6AG319900.1	chs-CMA2a	TCACTTGA	409	8	-	part of a light responsive element
Rh6AG319900.1	GC-motif	CCCCCG	1420	6	+	enhancer-like element involved in anoxic specific inducibility
Rh6AG319900.1	ATCT-motif	AATCTAATCC	232	9	-	part of a conserved DNA module involved in light responsiveness
Rh6AG319900.1	Gap-box	CAAATGAA(A/G)A	1522	9.5	+	part of a light responsive element
Rh6AG319900.1	ABRE	ACGTG	1507	5	-	cis-acting element involved in the abscisic acid responsiveness
Rh6AG319900.1	TC-rich repeats	GTTTTCTTAC	1597	9	+	cis-acting element involved in defense and stress responsiveness
Rh6AG319900.1	Box 4	ATTAAT	287	6	+	part of a conserved DNA module involved in light responsiveness
Rh6AG319900.1	Box 4	ATTAAT	508	6	+	part of a conserved DNA module involved in light responsiveness
Rh6AG319900.1	Box 4	ATTAAT	1898	6	-	part of a conserved DNA module involved in light responsiveness
Rh6AG319900.1	CGTCA-motif	CGTCA	1686	5	-	cis-acting regulatory element involved in the MeJA-responsiveness
Rh6AG319900.1	O2-site	GATGATGTGG	1314	9	+	cis-acting regulatory element involved in zein metabolism regulation
Rh6AG319900.1	MBSI	aaaAaaC(G/C)GTTA	1111	10.5	+	MYB binding site involved in flavonoid biosynthetic genes regulation
Rh6AG319900.1	L-box	ATCCCACCTAC	1127	10	-	part of a light responsive element
Rh6AG319900.1	G-box	TACGTG	1507	6	-	cis-acting regulatory element involved in light responsiveness
Rh6AG319900.1	AuxRR-core	GGTCCAT	1357	7	+	cis-acting regulatory element involved in auxin responsiveness
Rh6AG319900.1	TCT-motif	TCTTAC	1925	6	+	part of a light responsive element
Rh6AG319900.1	GATA-motif	AAGATAAGATT	1261	10	+	part of a light responsive element
Rh6AG319900.1	GA-motif	ATAGATAA	512	8	+	part of a light responsive element
Rh6AG319900.1	GA-motif	ATAGATAA	936	8	+	part of a light responsive element
Rh6AG319900.1	MRE	AACCTAA	743	7	+	MYB binding site involved in light responsiveness
Rh6AG473500.1	TC-rich repeats	GTTTTCTTAC	708	10	+	cis-acting element involved in defense and stress responsiveness
Rh6AG473500.1	TC-rich repeats	ATTCTCTAAC	1003	9	-	cis-acting element involved in defense and stress responsiveness
Rh6AG473500.1	TC-rich repeats	ATTCTCTAAC	1784	9	+	cis-acting element involved in defense and stress responsiveness
Rh6AG473500.1	ABRE	ACGTG	352	5	-	cis-acting element involved in the abscisic acid responsiveness
Rh6AG473500.1	ABRE	ACGTG	551	5	+	cis-acting element involved in the abscisic acid responsiveness
Rh6AG473500.1	ABRE	ACGTG	1001	5	+	cis-acting element involved in the abscisic acid responsiveness
Rh6AG473500.1	Sp1	GGGCGG	2006	6	-	light responsive element
Rh6AG473500.1	TGACG-motif	TGACG	549	5	+	cis-acting regulatory element involved in the MeJA-responsiveness
Rh6AG473500.1	TGACG-motif	TGACG	1918	5	-	cis-acting regulatory element involved in the MeJA-responsiveness
Rh6AG473500.1	GATA-motif	AAGGATAAGG	587	9	-	part of a light responsive element
Rh6AG473500.1	GA-motif	ATAGATAA	945	8	-	part of a light responsive element
Rh6AG473500.1	GARE-motif	TCTGTTG	273	7	-	gibberellin-responsive element
Rh6AG473500.1	TCT-motif	TCTTAC	712	6	+	part of a light responsive element
Rh6AG473500.1	G-box	TACGTG	352	6	-	cis-acting regulatory element involved in light responsiveness
Rh6AG473500.1	G-box	CACGTC	550	6	-	cis-acting regulatory element involved in light responsiveness
Rh6AG473500.1	G-box	TACGTG	1000	6	+	cis-acting regulatory element involved in light responsiveness
Rh6AG473500.1	AE-box	AGAAACAA	1521	8	+	part of a module for light response
Rh6AG473500.1	P-box	CCTTTTG	511	7	-	gibberellin-responsive element
Rh6AG473500.1	O2-site	GTTGACGTGA	547	9	+	cis-acting regulatory element involved in zein metabolism regulation
Rh6AG473500.1	O2-site	GATGACATGG	1582	9	+	cis-acting regulatory element involved in zein metabolism regulation
Rh6AG473500.1	CGTCA-motif	CGTCA	549	5	-	cis-acting regulatory element involved in the MeJA-responsiveness
Rh6AG473500.1	CGTCA-motif	CGTCA	1918	5	+	cis-acting regulatory element involved in the MeJA-responsiveness
Rh6AG473500.1	Box 4	ATTAAT	826	6	+	part of a conserved DNA module involved in light responsiveness
Rh6AG473500.1	TCA-element	CCATCTTTTT	437	9	-	cis-acting element involved in salicylic acid responsiveness
Rh6AG473500.1	TCA-element	CCATCTTTTT	601	10	+	cis-acting element involved in salicylic acid responsiveness
Rh6AG473500.1	TCA-element	CCATCTTTTT	1054	9	-	cis-acting element involved in salicylic acid responsiveness
Rh6AG473500.1	chs-CMA1a	TTACTTAA	968	8	+	part of a light responsive element
Rh6AG499900.1	I-box	gGATAAGGTG	1055	9	+	part of a light responsive element
Rh6AG499900.1	G-box	TACGTG	555	6	-	cis-acting regulatory element involved in light responsiveness
Rh6AG499900.1	G-box	CACGTC	1005	6	+	cis-acting regulatory element involved in light responsiveness
Rh6AG499900.1	AE-box	AGAAACTT	1798	8	+	part of a module for light response
Rh6AG499900.1	AE-box	AGAAACAA	1818	8	+	part of a module for light response
Rh6AG499900.1	GARE-motif	TCTGTTG	938	7	-	gibberellin-responsive element
Rh6AG499900.1	GARE-motif	TCTGTTG	1260	7	-	gibberellin-responsive element
Rh6AG499900.1	TCT-motif	TCTTAC	249	6	+	part of a light responsive element
Rh6AG499900.1	TCT-motif	TCTTAC	1805	6	+	part of a light responsive element
Rh6AG499900.1	CGTCA-motif	CGTCA	76	5	+	cis-acting regulatory element involved in the MeJA-responsiveness
Rh6AG499900.1	CGTCA-motif	CGTCA	1007	5	+	cis-acting regulatory element involved in the MeJA-responsiveness
Rh6AG499900.1	O2-site	GATGATGTGG	1004	9	-	cis-acting regulatory element involved in zein metabolism regulation
Rh6AG499900.1	O2-site	GATGATGTGG	1894	9	-	cis-acting regulatory element involved in zein metabolism regulation
Rh6AG499900.1	P-box	CCTTTTG	722	7	-	gibberellin-responsive element
Rh6AG499900.1	GT1-motif	GGTTAAT	1678	7	+	light responsive element
Rh6AG499900.1	LAMP-element	CTTTATCA	1506	8	-	part of a light responsive element
Rh6AG499900.1	Box 4	ATTAAT	305	6	+	part of a conserved DNA module involved in light responsiveness
Rh6AG499900.1	Box 4	ATTAAT	1038	6	-	part of a conserved DNA module involved in light responsiveness
Rh6AG499900.1	ABRE	ACGTG	440	5	-	cis-acting element involved in the abscisic acid responsiveness
Rh6AG499900.1	ABRE	ACGTG	555	5	-	cis-acting element involved in the abscisic acid responsiveness
Rh6AG499900.1	ABRE	ACGTG	1005	5	-	cis-acting element involved in the abscisic acid responsiveness
Rh6AG499900.1	G-Box	CACGTT	440	6	+	cis-acting regulatory element involved in light responsiveness
Rh6AG499900.1	TC-rich repeats	GTTTTCTTAC	375	9	+	cis-acting element involved in defense and stress responsiveness
Rh6AG499900.1	TC-rich repeats	ATTCTCTAAC	1280	9	-	cis-acting element involved in defense and stress responsiveness
Rh6AG499900.1	TGACG-motif	TGACG	76	5	-	cis-acting regulatory element involved in the MeJA-responsiveness
Rh6AG499900.1	TGACG-motif	TGACG	1007	5	-	cis-acting regulatory element involved in the MeJA-responsiveness
Rh6AG499900.1	TGA-element	AACGAC	1019	6	+	auxin-responsive element
Rh6BG327000.1	MBSI	aaaAaaC(G/C)GTTA	1134	10.5	+	MYB binding site involved in flavonoid biosynthetic genes regulation
Rh6BG327000.1	L-box	ATCCCACCTAC	1147	10	-	part of a light responsive element
Rh6BG327000.1	AuxRR-core	GGTCCAT	1353	7	+	cis-acting regulatory element involved in auxin responsiveness
Rh6BG327000.1	TCT-motif	TCTTAC	1918	6	+	part of a light responsive element
Rh6BG327000.1	WUN-motif	AAATTTCCT	892	9	-	wound-responsive element
Rh6BG327000.1	I-box	cGATAAGGCG	454	9	+	part of a light responsive element
Rh6BG327000.1	MRE	AACCTAA	956	7	+	MYB binding site involved in light responsiveness
Rh6BG327000.1	GT1-motif	GGTTAA	155	6	+	light responsive element
Rh6BG327000.1	GT1-motif	GGTTAA	387	6	-	light responsive element
Rh6BG327000.1	GT1-motif	GGTTAA	618	6	+	light responsive element
Rh6BG327000.1	MBS	CAACTG	1872	6	-	MYB binding site involved in drought-inducibility
Rh6BG327000.1	Box 4	ATTAAT	1201	6	-	part of a conserved DNA module involved in light responsiveness
Rh6BG327000.1	chs-CMA2a	TCACTTGA	244	8	-	part of a light responsive element
Rh6BG327000.1	GC-motif	CCCCCG	1416	6	+	enhancer-like element involved in anoxic specific inducibility
Rh6BG327000.1	TGA-element	AACGAC	1726	6	+	auxin-responsive element
Rh6BG327000.1	CAT-box	GCCACT	1557	6	-	cis-acting regulatory element related to meristem expression
Rh6BG484300.1	TGACG-motif	TGACG	534	5	+	cis-acting regulatory element involved in the MeJA-responsiveness
Rh6BG484300.1	Sp1	GGGCGG	2006	6	-	light responsive element
Rh6BG484300.1	LTR	CCGAAA	1443	6	+	cis-acting element involved in low-temperature responsiveness
Rh6BG484300.1	ABRE	ACGTG	337	5	-	cis-acting element involved in the abscisic acid responsiveness
Rh6BG484300.1	ABRE	ACGTG	536	5	+	cis-acting element involved in the abscisic acid responsiveness
Rh6BG484300.1	TC-rich repeats	GTTTTCTTAC	682	10	+	cis-acting element involved in defense and stress responsiveness
Rh6BG484300.1	TC-rich repeats	ATTCTCTAAC	988	9	-	cis-acting element involved in defense and stress responsiveness
Rh6BG484300.1	chs-CMA1a	TTACTTAA	957	8	+	part of a light responsive element
Rh6BG484300.1	TCA-element	CCATCTTTTT	422	9	-	cis-acting element involved in salicylic acid responsiveness
Rh6BG484300.1	TCA-element	CCATCTTTTT	575	10	+	cis-acting element involved in salicylic acid responsiveness
Rh6BG484300.1	TCA-element	CCATCTTTTT	1039	9	-	cis-acting element involved in salicylic acid responsiveness
Rh6BG484300.1	CGTCA-motif	CGTCA	534	5	-	cis-acting regulatory element involved in the MeJA-responsiveness
Rh6BG484300.1	P-box	CCTTTTG	496	7	-	gibberellin-responsive element
Rh6BG484300.1	O2-site	GTTGACGTGA	532	9	+	cis-acting regulatory element involved in zein metabolism regulation
Rh6BG484300.1	O2-site	GATGACATGG	1571	9	+	cis-acting regulatory element involved in zein metabolism regulation
Rh6BG484300.1	G-box	TACGTG	337	6	-	cis-acting regulatory element involved in light responsiveness
Rh6BG484300.1	G-box	CACGTC	535	6	-	cis-acting regulatory element involved in light responsiveness
Rh6BG484300.1	G-box	CACGAC	794	6	-	cis-acting regulatory element involved in light responsiveness
Rh6BG484300.1	AE-box	AGAAACAA	1510	8	+	part of a module for light response
Rh6BG484300.1	GARE-motif	TCTGTTG	258	7	-	gibberellin-responsive element
Rh6BG484300.1	TCT-motif	TCTTAC	686	6	+	part of a light responsive element
Rh6BG484300.1	GATA-motif	AAGGATAAGG	561	9	-	part of a light responsive element
Rh6BG484300.1	GA-motif	ATAGATAA	934	8	-	part of a light responsive element
Rh6BG510600.1	O2-site	GATGATGTGG	1851	9	-	cis-acting regulatory element involved in zein metabolism regulation
Rh6BG510600.1	P-box	CCTTTTG	688	7	+	gibberellin-responsive element
Rh6BG510600.1	CGTCA-motif	CGTCA	152	5	-	cis-acting regulatory element involved in the MeJA-responsiveness
Rh6BG510600.1	CGTCA-motif	CGTCA	511	5	-	cis-acting regulatory element involved in the MeJA-responsiveness
Rh6BG510600.1	Box 4	ATTAAT	1254	6	-	part of a conserved DNA module involved in light responsiveness
Rh6BG510600.1	MBS	CAACTG	556	6	-	MYB binding site involved in drought-inducibility
Rh6BG510600.1	GT1-motif	GGTTAA	1030	6	+	light responsive element
Rh6BG510600.1	GT1-motif	GGTTAAT	1626	7	+	light responsive element
Rh6BG510600.1	GATA-motif	AAGGATAAGG	971	9	+	part of a light responsive element
Rh6BG510600.1	I-box	GATAAGGGT	974	9	+	part of a light responsive element
Rh6BG510600.1	TCT-motif	TCTTAC	1764	6	+	part of a light responsive element
Rh6BG510600.1	AE-box	AGAAACTT	1757	8	+	part of a module for light response
Rh6BG510600.1	G-box	CACGAC	188	6	+	cis-acting regulatory element involved in light responsiveness
Rh6BG510600.1	G-box	CACGAC	622	6	+	cis-acting regulatory element involved in light responsiveness
Rh6BG510600.1	TGACG-motif	TGACG	152	5	+	cis-acting regulatory element involved in the MeJA-responsiveness
Rh6BG510600.1	TGACG-motif	TGACG	511	5	+	cis-acting regulatory element involved in the MeJA-responsiveness
Rh6BG510600.1	GTGGC-motif	CAGCGTGTGGC	285	10	-	part of a light responsive element
Rh6BG510600.1	ABRE	AACCCGG	1198	7	-	cis-acting element involved in the abscisic acid responsiveness
Rh6BG510600.1	GC-motif	CCCCCG	862	6	-	enhancer-like element involved in anoxic specific inducibility
Rh6BG510600.1	GC-motif	CCCCCG	1228	6	-	enhancer-like element involved in anoxic specific inducibility
Rh6CG332800.1	TGA-element	AACGAC	1719	6	+	auxin-responsive element
Rh6CG332800.1	CAT-box	GCCACT	1002	6	+	cis-acting regulatory element related to meristem expression
Rh6CG332800.1	CAT-box	GCCACT	1542	6	-	cis-acting regulatory element related to meristem expression
Rh6CG332800.1	Gap-box	CAAATGAA(A/G)A	1525	9.5	+	part of a light responsive element
Rh6CG332800.1	chs-CMA2a	TCACTTGA	216	8	-	part of a light responsive element
Rh6CG332800.1	GC-motif	CCCCCG	1423	6	+	enhancer-like element involved in anoxic specific inducibility
Rh6CG332800.1	ATCT-motif	AATCTAATCC	40	9	-	part of a conserved DNA module involved in light responsiveness
Rh6CG332800.1	O2-site	GATGATGTGG	1317	9	+	cis-acting regulatory element involved in zein metabolism regulation
Rh6CG332800.1	Box 4	ATTAAT	94	6	+	part of a conserved DNA module involved in light responsiveness
Rh6CG332800.1	Box 4	ATTAAT	319	6	+	part of a conserved DNA module involved in light responsiveness
Rh6CG332800.1	Box 4	ATTAAT	663	6	+	part of a conserved DNA module involved in light responsiveness
Rh6CG332800.1	Box 4	ATTAAT	1037	6	-	part of a conserved DNA module involved in light responsiveness
Rh6CG332800.1	GA-motif	ATAGATAA	323	8	+	part of a light responsive element
Rh6CG332800.1	MBSI	aaaAaaC(G/C)GTTA	1100	10.5	+	MYB binding site involved in flavonoid biosynthetic genes regulation
Rh6CG332800.1	L-box	ATCCCACCTAC	1116	10	-	part of a light responsive element
Rh6CG332800.1	AuxRR-core	GGTCCAT	1360	7	+	cis-acting regulatory element involved in auxin responsiveness
Rh6CG332800.1	TCT-motif	TCTTAC	912	6	+	part of a light responsive element
Rh6CG332800.1	TCT-motif	TCTTAC	1257	6	-	part of a light responsive element
Rh6CG332800.1	TCT-motif	TCTTAC	1925	6	+	part of a light responsive element
Rh6CG489300.1	chs-CMA1a	TTACTTAA	949	8	+	part of a light responsive element
Rh6CG489300.1	TCA-element	CCATCTTTTT	409	9	-	cis-acting element involved in salicylic acid responsiveness
Rh6CG489300.1	TCA-element	CCATCTTTTT	567	10	+	cis-acting element involved in salicylic acid responsiveness
Rh6CG489300.1	TCA-element	CCATCTTTTT	1031	9	-	cis-acting element involved in salicylic acid responsiveness
Rh6CG489300.1	CGTCA-motif	CGTCA	521	5	-	cis-acting regulatory element involved in the MeJA-responsiveness
Rh6CG489300.1	P-box	CCTTTTG	483	7	-	gibberellin-responsive element
Rh6CG489300.1	O2-site	GTTGACGTGA	519	9	+	cis-acting regulatory element involved in zein metabolism regulation
Rh6CG489300.1	O2-site	GATGACATGG	1563	9	+	cis-acting regulatory element involved in zein metabolism regulation
Rh6CG489300.1	G-box	TACGTG	324	6	-	cis-acting regulatory element involved in light responsiveness
Rh6CG489300.1	G-box	CACGTC	522	6	-	cis-acting regulatory element involved in light responsiveness
Rh6CG489300.1	G-box	CACGAC	786	6	-	cis-acting regulatory element involved in light responsiveness
Rh6CG489300.1	AE-box	AGAAACAA	1502	8	+	part of a module for light response
Rh6CG489300.1	TCT-motif	TCTTAC	678	6	+	part of a light responsive element
Rh6CG489300.1	GARE-motif	TCTGTTG	245	7	-	gibberellin-responsive element
Rh6CG489300.1	GA-motif	ATAGATAA	926	8	-	part of a light responsive element
Rh6CG489300.1	I-box	atGATAAGGTC	1198	10	-	part of a light responsive element
Rh6CG489300.1	GATA-motif	AAGGATAAGG	553	9	-	part of a light responsive element
Rh6CG489300.1	TGACG-motif	TGACG	521	5	+	cis-acting regulatory element involved in the MeJA-responsiveness
Rh6CG489300.1	LTR	CCGAAA	1435	6	+	cis-acting element involved in low-temperature responsiveness
Rh6CG489300.1	Sp1	GGGCGG	2006	6	-	light responsive element
Rh6CG489300.1	ABRE	ACGTG	324	5	-	cis-acting element involved in the abscisic acid responsiveness
Rh6CG489300.1	ABRE	ACGTG	523	5	+	cis-acting element involved in the abscisic acid responsiveness
Rh6CG489300.1	TC-rich repeats	GTTTTCTTAC	674	10	+	cis-acting element involved in defense and stress responsiveness
Rh6CG489300.1	TC-rich repeats	ATTCTCTAAC	980	9	-	cis-acting element involved in defense and stress responsiveness
Rh6CG516300.1	CGTCA-motif	CGTCA	179	5	-	cis-acting regulatory element involved in the MeJA-responsiveness
Rh6CG516300.1	CGTCA-motif	CGTCA	538	5	-	cis-acting regulatory element involved in the MeJA-responsiveness
Rh6CG516300.1	CGTCA-motif	CGTCA	923	5	+	cis-acting regulatory element involved in the MeJA-responsiveness
Rh6CG516300.1	P-box	CCTTTTG	715	7	+	gibberellin-responsive element
Rh6CG516300.1	O2-site	GATGATGTGG	1851	9	-	cis-acting regulatory element involved in zein metabolism regulation
Rh6CG516300.1	GT1-motif	GGTTAA	1030	6	+	light responsive element
Rh6CG516300.1	GT1-motif	GGTTAAT	1626	7	+	light responsive element
Rh6CG516300.1	MBS	CAACTG	583	6	-	MYB binding site involved in drought-inducibility
Rh6CG516300.1	Box 4	ATTAAT	1254	6	-	part of a conserved DNA module involved in light responsiveness
Rh6CG516300.1	I-box	GATAAGGGT	974	9	+	part of a light responsive element
Rh6CG516300.1	GATA-motif	AAGGATAAGG	971	9	+	part of a light responsive element
Rh6CG516300.1	G-box	CACGAC	215	6	+	cis-acting regulatory element involved in light responsiveness
Rh6CG516300.1	G-box	CACGAC	649	6	+	cis-acting regulatory element involved in light responsiveness
Rh6CG516300.1	AE-box	AGAAACTT	1757	8	+	part of a module for light response
Rh6CG516300.1	AE-box	AGAAACAA	1777	8	+	part of a module for light response
Rh6CG516300.1	TCT-motif	TCTTAC	1764	6	+	part of a light responsive element
Rh6CG516300.1	TGACG-motif	TGACG	179	5	+	cis-acting regulatory element involved in the MeJA-responsiveness
Rh6CG516300.1	TGACG-motif	TGACG	538	5	+	cis-acting regulatory element involved in the MeJA-responsiveness
Rh6CG516300.1	TGACG-motif	TGACG	923	5	-	cis-acting regulatory element involved in the MeJA-responsiveness
Rh6CG516300.1	GTGGC-motif	CAGCGTGTGGC	312	10	-	part of a light responsive element
Rh6CG516300.1	GC-motif	CCCCCG	1228	6	-	enhancer-like element involved in anoxic specific inducibility
Rh6DG318700.1	CAT-box	GCCACT	36	6	-	cis-acting regulatory element related to meristem expression
Rh6DG318700.1	CAT-box	GCCACT	1187	6	-	cis-acting regulatory element related to meristem expression
Rh6DG318700.1	CAT-box	GCCACT	1551	6	-	cis-acting regulatory element related to meristem expression
Rh6DG318700.1	TGA-element	AACGAC	1727	6	+	auxin-responsive element
Rh6DG318700.1	GC-motif	CCCCCG	1074	6	-	enhancer-like element involved in anoxic specific inducibility
Rh6DG318700.1	GC-motif	CCCCCG	1410	6	+	enhancer-like element involved in anoxic specific inducibility
Rh6DG318700.1	P-box	CCTTTTG	633	7	+	gibberellin-responsive element
Rh6DG318700.1	MBS	CAACTG	1872	6	-	MYB binding site involved in drought-inducibility
Rh6DG318700.1	Box 4	ATTAAT	212	6	+	part of a conserved DNA module involved in light responsiveness
Rh6DG318700.1	Box 4	ATTAAT	1107	6	-	part of a conserved DNA module involved in light responsiveness
Rh6DG318700.1	Box 4	ATTAAT	1111	6	-	part of a conserved DNA module involved in light responsiveness
Rh6DG318700.1	TCA-element	CCATCTTTTT	476	9	+	cis-acting element involved in salicylic acid responsiveness
Rh6DG318700.1	TCA-element	CCATCTTTTT	1229	9	+	cis-acting element involved in salicylic acid responsiveness
Rh6DG318700.1	GT1-motif	GGTTAA	1119	6	+	light responsive element
Rh6DG318700.1	GT1-motif	GGTTAA	1163	6	+	light responsive element
Rh6DG318700.1	GATA-motif	AAGATAAGATT	1251	10	+	part of a light responsive element
Rh6DG318700.1	WUN-motif	AAATTTCCT	617	9	+	wound-responsive element
Rh6DG318700.1	TCT-motif	TCTTAC	1918	6	+	part of a light responsive element
Rh6DG318700.1	AuxRR-core	GGTCCAT	1347	7	+	cis-acting regulatory element involved in auxin responsiveness
Rh6DG475500.1	LTR	CCGAAA	1427	6	+	cis-acting element involved in low-temperature responsiveness
Rh6DG475500.1	Sp1	GGGCGG	2006	6	-	light responsive element
Rh6DG475500.1	TGACG-motif	TGACG	518	5	+	cis-acting regulatory element involved in the MeJA-responsiveness
Rh6DG475500.1	TC-rich repeats	GTTTTCTTAC	666	10	+	cis-acting element involved in defense and stress responsiveness
Rh6DG475500.1	TC-rich repeats	ATTCTCTAAC	972	9	-	cis-acting element involved in defense and stress responsiveness
Rh6DG475500.1	ABRE	ACGTG	321	5	-	cis-acting element involved in the abscisic acid responsiveness
Rh6DG475500.1	ABRE	ACGTG	520	5	+	cis-acting element involved in the abscisic acid responsiveness
Rh6DG475500.1	P-box	CCTTTTG	480	7	-	gibberellin-responsive element
Rh6DG475500.1	O2-site	GTTGACGTGA	516	9	+	cis-acting regulatory element involved in zein metabolism regulation
Rh6DG475500.1	O2-site	GATGACATGG	1555	9	+	cis-acting regulatory element involved in zein metabolism regulation
Rh6DG475500.1	CGTCA-motif	CGTCA	518	5	-	cis-acting regulatory element involved in the MeJA-responsiveness
Rh6DG475500.1	TCA-element	CCATCTTTTT	406	9	-	cis-acting element involved in salicylic acid responsiveness
Rh6DG475500.1	TCA-element	CCATCTTTTT	559	10	+	cis-acting element involved in salicylic acid responsiveness
Rh6DG475500.1	TCA-element	CCATCTTTTT	1023	9	-	cis-acting element involved in salicylic acid responsiveness
Rh6DG475500.1	chs-CMA1a	TTACTTAA	941	8	+	part of a light responsive element
Rh6DG475500.1	GA-motif	ATAGATAA	918	8	-	part of a light responsive element
Rh6DG475500.1	I-box	atGATAAGGTC	1190	10	-	part of a light responsive element
Rh6DG475500.1	GATA-motif	AAGGATAAGG	545	9	-	part of a light responsive element
Rh6DG475500.1	GARE-motif	TCTGTTG	242	7	-	gibberellin-responsive element
Rh6DG475500.1	TCT-motif	TCTTAC	670	6	+	part of a light responsive element
Rh6DG475500.1	AE-box	AGAAACAA	1494	8	+	part of a module for light response
Rh6DG475500.1	G-box	TACGTG	321	6	-	cis-acting regulatory element involved in light responsiveness
Rh6DG475500.1	G-box	CACGTC	519	6	-	cis-acting regulatory element involved in light responsiveness
Rh6DG475500.1	G-box	CACGAC	778	6	-	cis-acting regulatory element involved in light responsiveness
Rh7AG174600.1	CGTCA-motif	CGTCA	1062	5	+	cis-acting regulatory element involved in the MeJA-responsiveness
Rh7AG174600.1	P-box	CCTTTTG	98	7	+	gibberellin-responsive element
Rh7AG174600.1	P-box	CCTTTTG	892	7	+	gibberellin-responsive element
Rh7AG174600.1	P-box	CCTTTTG	2009	7	-	gibberellin-responsive element
Rh7AG174600.1	TATC-box	TATCCCA	820	7	+	cis-acting element involved in gibberellin-responsiveness
Rh7AG174600.1	GT1-motif	GGTTAA	1021	6	+	light responsive element
Rh7AG174600.1	TCA-element	CCATCTTTTT	202	9	+	cis-acting element involved in salicylic acid responsiveness
Rh7AG174600.1	MBS	CAACTG	442	6	+	MYB binding site involved in drought-inducibility
Rh7AG174600.1	GATA-motif	GATAGGG	1502	7	-	part of a light responsive element
Rh7AG174600.1	chs-CMA2b	GAACCTACACAC	1292	11	+	part of a light responsive element
Rh7AG174600.1	GA-motif	ATAGATAA	768	8	-	part of a light responsive element
Rh7AG174600.1	GA-motif	ATAGATAA	812	8	+	part of a light responsive element
Rh7AG174600.1	ACE	CTAACGTATT	1268	9	-	cis-acting element involved in light responsiveness
Rh7AG174600.1	TGACG-motif	TGACG	1062	5	-	cis-acting regulatory element involved in the MeJA-responsiveness
Rh7AG174600.1	LTR	CCGAAA	1685	6	-	cis-acting element involved in low-temperature responsiveness
Rh7AG257200.1	ABRE	TACGGTC	198	7	-	cis-acting element involved in the abscisic acid responsiveness
Rh7AG257200.1	TGA-element	AACGAC	1782	6	+	auxin-responsive element
Rh7AG257200.1	TGACG-motif	TGACG	1209	5	+	cis-acting regulatory element involved in the MeJA-responsiveness
Rh7AG257200.1	TGACG-motif	TGACG	1787	5	-	cis-acting regulatory element involved in the MeJA-responsiveness
Rh7AG257200.1	CAT-box	GCCACT	228	6	+	cis-acting regulatory element related to meristem expression
Rh7AG257200.1	Sp1	GGGCGG	387	6	-	light responsive element
Rh7AG257200.1	Sp1	GGGCGG	1155	6	+	light responsive element
Rh7AG257200.1	LTR	CCGAAA	1009	6	+	cis-acting element involved in low-temperature responsiveness
Rh7AG257200.1	GA-motif	ATAGATAA	236	8	-	part of a light responsive element
Rh7AG257200.1	G-box	CACGAC	612	6	-	cis-acting regulatory element involved in light responsiveness
Rh7AG257200.1	CGTCA-motif	CGTCA	1209	5	-	cis-acting regulatory element involved in the MeJA-responsiveness
Rh7AG257200.1	CGTCA-motif	CGTCA	1787	5	+	cis-acting regulatory element involved in the MeJA-responsiveness
Rh7AG257200.1	chs-CMA1a	TTACTTAA	838	8	-	part of a light responsive element
Rh7AG257200.1	TCA-element	CCATCTTTTT	822	9	+	cis-acting element involved in salicylic acid responsiveness
Rh7AG257200.1	TCA-element	CCATCTTTTT	1802	9	-	cis-acting element involved in salicylic acid responsiveness
Rh7AG257200.1	Box 4	ATTAAT	989	6	+	part of a conserved DNA module involved in light responsiveness
Rh7AG257200.1	MBS	CAACTG	607	6	+	MYB binding site involved in drought-inducibility
Rh7AG257200.1	MBS	CAACTG	1886	6	+	MYB binding site involved in drought-inducibility
Rh7BG177800.1	ACE	CTAACGTATT	1243	9	-	cis-acting element involved in light responsiveness
Rh7BG177800.1	TGACG-motif	TGACG	186	5	+	cis-acting regulatory element involved in the MeJA-responsiveness
Rh7BG177800.1	TGACG-motif	TGACG	563	5	+	cis-acting regulatory element involved in the MeJA-responsiveness
Rh7BG177800.1	TGACG-motif	TGACG	679	5	-	cis-acting regulatory element involved in the MeJA-responsiveness
Rh7BG177800.1	LTR	CCGAAA	1694	6	-	cis-acting element involved in low-temperature responsiveness
Rh7BG177800.1	ABRE	ACGTG	55	5	-	cis-acting element involved in the abscisic acid responsiveness
Rh7BG177800.1	ABRE	ACGTG	674	5	-	cis-acting element involved in the abscisic acid responsiveness
Rh7BG177800.1	TC-rich repeats	GTTTTCTTAC	1094	9	+	cis-acting element involved in defense and stress responsiveness
Rh7BG177800.1	ATCT-motif	AATCTAATCC	1439	9	+	part of a conserved DNA module involved in light responsiveness
Rh7BG177800.1	CGTCA-motif	CGTCA	186	5	-	cis-acting regulatory element involved in the MeJA-responsiveness
Rh7BG177800.1	CGTCA-motif	CGTCA	563	5	-	cis-acting regulatory element involved in the MeJA-responsiveness
Rh7BG177800.1	CGTCA-motif	CGTCA	679	5	+	cis-acting regulatory element involved in the MeJA-responsiveness
Rh7BG177800.1	O2-site	GATGACATGG	353	9	-	cis-acting regulatory element involved in zein metabolism regulation
Rh7BG177800.1	TATC-box	TATCCCA	236	7	-	cis-acting element involved in gibberellin-responsiveness
Rh7BG177800.1	Box 4	ATTAAT	1083	6	-	part of a conserved DNA module involved in light responsiveness
Rh7BG177800.1	TCA-element	CCATCTTTTT	1449	9	+	cis-acting element involved in salicylic acid responsiveness
Rh7BG177800.1	MBS	CAACTG	313	6	+	MYB binding site involved in drought-inducibility
Rh7BG177800.1	GATA-motif	GATAGGG	319	7	-	part of a light responsive element
Rh7BG177800.1	GATA-motif	GATAGGG	1512	7	-	part of a light responsive element
Rh7BG177800.1	chs-CMA2b	GAACCTACACAC	1261	11	+	part of a light responsive element
Rh7BG177800.1	I-box	AGATAAGG	1146	8	-	part of a light responsive element
Rh7BG177800.1	MBSI	TTTTTACGGTTA	576	11	-	MYB binding site involved in flavonoid biosynthetic genes regulation
Rh7BG177800.1	G-box	CACGTC	55	6	+	cis-acting regulatory element involved in light responsiveness
Rh7BG177800.1	G-box	CACGTC	674	6	+	cis-acting regulatory element involved in light responsiveness
Rh7BG251200.1	TCCC-motif	TCTCCCT	954	7	-	part of a light responsive element
Rh7BG251200.1	TCCC-motif	TCTCCCT	1070	7	-	part of a light responsive element
Rh7BG251200.1	TCCC-motif	TCTCCCT	1638	7	-	part of a light responsive element
Rh7BG251200.1	Sp1	GGGCGG	1377	6	+	light responsive element
Rh7BG251200.1	LTR	CCGAAA	83	6	-	cis-acting element involved in low-temperature responsiveness
Rh7BG251200.1	LTR	CCGAAA	971	6	-	cis-acting element involved in low-temperature responsiveness
Rh7BG251200.1	LTR	CCGAAA	1087	6	-	cis-acting element involved in low-temperature responsiveness
Rh7BG251200.1	TGA-element	AACGAC	1794	6	+	auxin-responsive element
Rh7BG251200.1	TGACG-motif	TGACG	902	5	+	cis-acting regulatory element involved in the MeJA-responsiveness
Rh7BG251200.1	TGACG-motif	TGACG	1017	5	+	cis-acting regulatory element involved in the MeJA-responsiveness
Rh7BG251200.1	TGACG-motif	TGACG	1439	5	+	cis-acting regulatory element involved in the MeJA-responsiveness
Rh7BG251200.1	TGACG-motif	TGACG	1799	5	-	cis-acting regulatory element involved in the MeJA-responsiveness
Rh7BG251200.1	TCT-motif	TCTTAC	1606	6	-	part of a light responsive element
Rh7BG251200.1	MBS	CAACTG	1888	6	+	MYB binding site involved in drought-inducibility
Rh7BG251200.1	Box 4	ATTAAT	418	6	+	part of a conserved DNA module involved in light responsiveness
Rh7BG251200.1	Box 4	ATTAAT	1246	6	-	part of a conserved DNA module involved in light responsiveness
Rh7BG251200.1	TGA-box	TGACGTAA	902	8	+	part of an auxin-responsive element
Rh7BG251200.1	TGA-box	TGACGTAA	1017	8	+	part of an auxin-responsive element
Rh7BG251200.1	CGTCA-motif	CGTCA	902	5	-	cis-acting regulatory element involved in the MeJA-responsiveness
Rh7BG251200.1	CGTCA-motif	CGTCA	1017	5	-	cis-acting regulatory element involved in the MeJA-responsiveness
Rh7BG251200.1	CGTCA-motif	CGTCA	1439	5	-	cis-acting regulatory element involved in the MeJA-responsiveness
Rh7BG251200.1	CGTCA-motif	CGTCA	1799	5	+	cis-acting regulatory element involved in the MeJA-responsiveness
Rh7CG183800.1	G-Box	CACGTT	60	6	-	cis-acting regulatory element involved in light responsiveness
Rh7CG183800.1	G-Box	CACGTT	259	6	-	cis-acting regulatory element involved in light responsiveness
Rh7CG183800.1	G-Box	CACGTG	358	6	+	cis-acting regulatory element involved in light responsiveness
Rh7CG183800.1	LTR	CCGAAA	863	6	+	cis-acting element involved in low-temperature responsiveness
Rh7CG183800.1	LTR	CCGAAA	1693	6	-	cis-acting element involved in low-temperature responsiveness
Rh7CG183800.1	GARE-motif	TCTGTTG	1805	7	+	gibberellin-responsive element
Rh7CG183800.1	G-box	TAAACGTG	58	8	+	cis-acting regulatory element involved in light responsiveness
Rh7CG183800.1	G-box	GCCACGTGGA	356	9	-	cis-acting regulatory element involved in light responsiveness
Rh7CG183800.1	G-box	CACGTG	358	6	+	cis-acting regulatory element involved in light responsiveness
Rh7CG183800.1	G-box	TACGTG	626	6	+	cis-acting regulatory element involved in light responsiveness
Rh7CG183800.1	G-box	TACGTG	833	6	-	cis-acting regulatory element involved in light responsiveness
Rh7CG183800.1	MBSI	aaaAaaC(G/C)GTTA	926	11.5	-	MYB binding site involved in flavonoid biosynthetic genes regulation
Rh7CG183800.1	GATA-motif	AAGGATAAGG	907	9	+	part of a light responsive element
Rh7CG183800.1	GATA-motif	AAGATAAGATT	908	10	+	part of a light responsive element
Rh7CG183800.1	GATA-motif	GATAGGG	1508	7	-	part of a light responsive element
Rh7CG183800.1	chs-CMA2b	GAACCTACACAC	1264	11	+	part of a light responsive element
Rh7CG183800.1	LAMP-element	CTTTATCA	895	8	+	part of a light responsive element
Rh7CG183800.1	LAMP-element	CTTTATCA	1281	8	+	part of a light responsive element
Rh7CG183800.1	Box 4	ATTAAT	429	6	+	part of a conserved DNA module involved in light responsiveness
Rh7CG183800.1	Box 4	ATTAAT	985	6	+	part of a conserved DNA module involved in light responsiveness
Rh7CG183800.1	Box 4	ATTAAT	989	6	+	part of a conserved DNA module involved in light responsiveness
Rh7CG183800.1	Box 4	ATTAAT	1079	6	-	part of a conserved DNA module involved in light responsiveness
Rh7CG183800.1	P-box	CCTTTTG	2009	7	-	gibberellin-responsive element
Rh7CG183800.1	ABRE	ACGTG	61	5	+	cis-acting element involved in the abscisic acid responsiveness
Rh7CG183800.1	ABRE	ACGTG	260	5	+	cis-acting element involved in the abscisic acid responsiveness
Rh7CG183800.1	ABRE	GACACGTGGC	356	9	-	cis-acting element involved in the abscisic acid responsiveness
Rh7CG183800.1	ABRE	CACGTG	358	6	+	cis-acting element involved in the abscisic acid responsiveness
Rh7CG183800.1	ABRE	ACGTG	359	5	+	cis-acting element involved in the abscisic acid responsiveness
Rh7CG183800.1	ABRE	ACGTG	627	5	+	cis-acting element involved in the abscisic acid responsiveness
Rh7CG183800.1	ABRE	ACGTG	833	5	-	cis-acting element involved in the abscisic acid responsiveness
Rh7CG183800.1	TGACG-motif	TGACG	1084	5	+	cis-acting regulatory element involved in the MeJA-responsiveness
Rh7CG183800.1	ACE	CTAACGTATT	1237	9	-	cis-acting element involved in light responsiveness
Rh7CG183800.1	TCT-motif	TCTTAC	448	6	+	part of a light responsive element
Rh7CG183800.1	I-box	AAGATAAGGCT	908	10	+	part of a light responsive element
Rh7CG183800.1	I-box	AGATAAGG	909	8	+	part of a light responsive element
Rh7CG183800.1	I-box	AGATAAGG	1144	8	-	part of a light responsive element
Rh7CG183800.1	TCA-element	TCAGAAGAGG	409	9	+	cis-acting element involved in salicylic acid responsiveness
Rh7CG183800.1	CGTCA-motif	CGTCA	1084	5	-	cis-acting regulatory element involved in the MeJA-responsiveness
Rh7CG274000.1	GA-motif	ATAGATAA	236	8	-	part of a light responsive element
Rh7CG274000.1	G-box	CACGAC	612	6	-	cis-acting regulatory element involved in light responsiveness
Rh7CG274000.1	CGTCA-motif	CGTCA	1209	5	-	cis-acting regulatory element involved in the MeJA-responsiveness
Rh7CG274000.1	CGTCA-motif	CGTCA	1787	5	+	cis-acting regulatory element involved in the MeJA-responsiveness
Rh7CG274000.1	chs-CMA1a	TTACTTAA	838	8	-	part of a light responsive element
Rh7CG274000.1	MBS	CAACTG	607	6	+	MYB binding site involved in drought-inducibility
Rh7CG274000.1	MBS	CAACTG	1886	6	+	MYB binding site involved in drought-inducibility
Rh7CG274000.1	Box 4	ATTAAT	989	6	+	part of a conserved DNA module involved in light responsiveness
Rh7CG274000.1	TCA-element	CCATCTTTTT	822	9	+	cis-acting element involved in salicylic acid responsiveness
Rh7CG274000.1	TCA-element	CCATCTTTTT	1802	9	-	cis-acting element involved in salicylic acid responsiveness
Rh7CG274000.1	ABRE	TACGGTC	198	7	-	cis-acting element involved in the abscisic acid responsiveness
Rh7CG274000.1	TGA-element	AACGAC	1782	6	+	auxin-responsive element
Rh7CG274000.1	TGACG-motif	TGACG	1209	5	+	cis-acting regulatory element involved in the MeJA-responsiveness
Rh7CG274000.1	TGACG-motif	TGACG	1787	5	-	cis-acting regulatory element involved in the MeJA-responsiveness
Rh7CG274000.1	Sp1	GGGCGG	387	6	-	light responsive element
Rh7CG274000.1	Sp1	GGGCGG	1155	6	+	light responsive element
Rh7CG274000.1	CAT-box	GCCACT	228	6	+	cis-acting regulatory element related to meristem expression
Rh7CG274000.1	LTR	CCGAAA	1009	6	+	cis-acting element involved in low-temperature responsiveness
Rh7DG177200.1	ACE	CTAACGTATT	1266	9	-	cis-acting element involved in light responsiveness
Rh7DG177200.1	TGACG-motif	TGACG	111	5	+	cis-acting regulatory element involved in the MeJA-responsiveness
Rh7DG177200.1	TGACG-motif	TGACG	739	5	-	cis-acting regulatory element involved in the MeJA-responsiveness
Rh7DG177200.1	TGACG-motif	TGACG	1113	5	+	cis-acting regulatory element involved in the MeJA-responsiveness
Rh7DG177200.1	ABRE	ACGTG	246	5	+	cis-acting element involved in the abscisic acid responsiveness
Rh7DG177200.1	ABRE	ACGTG	634	5	+	cis-acting element involved in the abscisic acid responsiveness
Rh7DG177200.1	ABRE	GACACGTGGC	730	9	-	cis-acting element involved in the abscisic acid responsiveness
Rh7DG177200.1	ABRE	CACGTG	732	6	+	cis-acting element involved in the abscisic acid responsiveness
Rh7DG177200.1	ABRE	ACGTG	733	5	+	cis-acting element involved in the abscisic acid responsiveness
Rh7DG177200.1	G-Box	CACGTT	245	6	-	cis-acting regulatory element involved in light responsiveness
Rh7DG177200.1	G-Box	CACGTT	633	6	-	cis-acting regulatory element involved in light responsiveness
Rh7DG177200.1	G-Box	CACGTG	732	6	+	cis-acting regulatory element involved in light responsiveness
Rh7DG177200.1	CGTCA-motif	CGTCA	111	5	-	cis-acting regulatory element involved in the MeJA-responsiveness
Rh7DG177200.1	CGTCA-motif	CGTCA	739	5	+	cis-acting regulatory element involved in the MeJA-responsiveness
Rh7DG177200.1	CGTCA-motif	CGTCA	1113	5	-	cis-acting regulatory element involved in the MeJA-responsiveness
Rh7DG177200.1	Box 4	ATTAAT	794	6	+	part of a conserved DNA module involved in light responsiveness
Rh7DG177200.1	Box 4	ATTAAT	1108	6	-	part of a conserved DNA module involved in light responsiveness
Rh7DG177200.1	TCA-element	TCAGAAGAGG	774	9	+	cis-acting element involved in salicylic acid responsiveness
Rh7DG177200.1	chs-CMA2b	GAACCTACACAC	1290	11	+	part of a light responsive element
Rh7DG177200.1	GATA-motif	AAGGATAAGG	934	9	+	part of a light responsive element
Rh7DG177200.1	GATA-motif	AAGATAAGATT	935	10	+	part of a light responsive element
Rh7DG177200.1	GATA-motif	GATAGGG	1533	7	-	part of a light responsive element
Rh7DG177200.1	I-box	AAGATAAGGCT	935	10	+	part of a light responsive element
Rh7DG177200.1	I-box	AGATAAGG	936	8	+	part of a light responsive element
Rh7DG177200.1	I-box	AGATAAGG	1173	8	-	part of a light responsive element
Rh7DG177200.1	MRE	AACCTAA	1718	7	-	MYB binding site involved in light responsiveness
Rh7DG177200.1	AE-box	AGAAACAA	1505	8	-	part of a module for light response
Rh7DG177200.1	G-box	GCCACGTGGA	730	9	-	cis-acting regulatory element involved in light responsiveness
Rh7DG177200.1	G-box	CACGTG	732	6	+	cis-acting regulatory element involved in light responsiveness
Rh7DG264600.1	TGA-element	AACGAC	1784	6	+	auxin-responsive element
Rh7DG264600.1	TGACG-motif	TGACG	1231	5	+	cis-acting regulatory element involved in the MeJA-responsiveness
Rh7DG264600.1	TGACG-motif	TGACG	1789	5	-	cis-acting regulatory element involved in the MeJA-responsiveness
Rh7DG264600.1	Sp1	GGGCGG	1176	6	+	light responsive element
Rh7DG264600.1	GCN4_motif	TGAGTCA	653	7	-	cis-regulatory element involved in endosperm expression
Rh7DG264600.1	CAT-box	GCCACT	374	6	+	cis-acting regulatory element related to meristem expression
Rh7DG264600.1	LTR	CCGAAA	692	6	-	cis-acting element involved in low-temperature responsiveness
Rh7DG264600.1	LTR	CCGAAA	1050	6	+	cis-acting element involved in low-temperature responsiveness
Rh7DG264600.1	ABRE	TACGGTC	92	7	-	cis-acting element involved in the abscisic acid responsiveness
Rh7DG264600.1	ABRE	TACGGTC	344	7	-	cis-acting element involved in the abscisic acid responsiveness
Rh7DG264600.1	CGTCA-motif	CGTCA	1231	5	-	cis-acting regulatory element involved in the MeJA-responsiveness
Rh7DG264600.1	CGTCA-motif	CGTCA	1789	5	+	cis-acting regulatory element involved in the MeJA-responsiveness
Rh7DG264600.1	chs-CMA1a	TTACTTAA	900	8	-	part of a light responsive element
Rh7DG264600.1	MBS	CAACTG	672	6	+	MYB binding site involved in drought-inducibility
Rh7DG264600.1	MBS	CAACTG	1888	6	+	MYB binding site involved in drought-inducibility
Rh7DG264600.1	TCA-element	CCATCTTTTT	1804	9	-	cis-acting element involved in salicylic acid responsiveness
Rh7DG264600.1	GATA-motif	AAGATAAGATT	267	10	+	part of a light responsive element
Rh7DG264600.1	GA-motif	ATAGATAA	382	8	-	part of a light responsive element
Rh7DG264600.1	G-box	CACGAC	677	6	-	cis-acting regulatory element involved in light responsiveness
Rh7DG264600.1	AE-box	AGAAACAA	72	8	+	part of a module for light response
Rh7DG264600.1	TCT-motif	TCTTAC	1360	6	-	part of a light responsive element
