# Supplementary material for: Genome-Wide Identification, Phylogenetic Classification, and Expression Profiling of the HSF Gene Family in Rosa hybrida Under Heat and Drought Stress
Source: Plants (Basel). 2025 Oct 15;14(20):3167. doi: 10.3390/plants14203167 (PMC12566850; doi:10.3390/plants14203167)
Supplement: Supplementary file 1 [file plants-14-03167-s001.zip › Table S4. Intragenomic Collinearity Analysis of RhHSF Genes in Rosa hybrida..xlsx]

## Sheet: Sheet1
Table S4. Intragenomic Collinearity Analysis of RhHSF Genes in Rosa hybrida.
Gene ID	Collinear Gene ID	Duplication Type
RhHSF1	RhHSF2	Segmental
RhHSF1	RhHSF3	Segmental
RhHSF1	RhHSF4	Segmental
RhHSF1	RhHSF64	Segmental
RhHSF2	RhHSF3	Segmental
RhHSF2	RhHSF4	Segmental
RhHSF3	RhHSF4	Segmental
RhHSF4	RhHSF64	Segmental
RhHSF5	RhHSF9	Segmental
RhHSF6	RhHSF10	Segmental
RhHSF7	RhHSF11	Segmental
RhHSF8	RhHSF12	Segmental
RhHSF8	RhHSF16	Segmental
RhHSF5	RhHSF13	Segmental
RhHSF6	RhHSF14	Segmental
RhHSF7	RhHSF15	Segmental
RhHSF8	RhHSF20	Segmental
RhHSF5	RhHSF17	Segmental
RhHSF6	RhHSF18	Segmental
RhHSF7	RhHSF19	Segmental
RhHSF9	RhHSF13	Segmental
RhHSF10	RhHSF14	Segmental
RhHSF11	RhHSF15	Segmental
RhHSF12	RhHSF16	Segmental
RhHSF9	RhHSF17	Segmental
RhHSF10	RhHSF18	Segmental
RhHSF11	RhHSF19	Segmental
RhHSF12	RhHSF20	Segmental
RhHSF10	RhHSF26	Segmental
RhHSF16	RhHSF20	Segmental
RhHSF13	RhHSF17	Segmental
RhHSF14	RhHSF18	Segmental
RhHSF15	RhHSF19	Segmental
RhHSF20	RhHSF45	Segmental
RhHSF20	RhHSF48	Segmental
RhHSF22	RhHSF24	Segmental
RhHSF21	RhHSF26	Segmental
RhHSF22	RhHSF28	Segmental
RhHSF23	RhHSF29	Segmental
RhHSF22	RhHSF27	Segmental
RhHSF21	RhHSF30	Segmental
RhHSF22	RhHSF31	Segmental
RhHSF24	RhHSF28	Segmental
RhHSF25	RhHSF29	Segmental
RhHSF24	RhHSF27	Segmental
RhHSF25	RhHSF32	Segmental
RhHSF24	RhHSF31	Segmental
RhHSF27	RhHSF28	Segmental
RhHSF26	RhHSF30	Segmental
RhHSF29	RhHSF32	Segmental
RhHSF27	RhHSF31	Segmental
RhHSF28	RhHSF31	Segmental
RhHSF33	RhHSF34	Segmental
RhHSF33	RhHSF37	Segmental
RhHSF33	RhHSF39	Segmental
RhHSF34	RhHSF37	Segmental
RhHSF35	RhHSF38	Segmental
RhHSF34	RhHSF39	Segmental
RhHSF35	RhHSF40	Segmental
RhHSF38	RhHSF40	Segmental
RhHSF37	RhHSF39	Segmental
RhHSF39	RhHSF53	Segmental
RhHSF39	RhHSF56	Segmental
RhHSF39	RhHSF59	Segmental
RhHSF39	RhHSF62	Segmental
RhHSF41	RhHSF44	Segmental
RhHSF43	RhHSF46	Segmental
RhHSF41	RhHSF47	Segmental
RhHSF42	RhHSF48	Segmental
RhHSF43	RhHSF49	Segmental
RhHSF41	RhHSF50	Segmental
RhHSF43	RhHSF52	Segmental
RhHSF44	RhHSF47	Segmental
RhHSF45	RhHSF48	Segmental
RhHSF46	RhHSF49	Segmental
RhHSF44	RhHSF50	Segmental
RhHSF45	RhHSF51	Segmental
RhHSF46	RhHSF52	Segmental
RhHSF49	RhHSF52	Segmental
RhHSF47	RhHSF50	Segmental
RhHSF53	RhHSF56	Segmental
RhHSF54	RhHSF57	Segmental
RhHSF55	RhHSF58	Segmental
RhHSF53	RhHSF59	Segmental
RhHSF54	RhHSF60	Segmental
RhHSF55	RhHSF61	Segmental
RhHSF53	RhHSF62	Segmental
RhHSF54	RhHSF63	Segmental
RhHSF56	RhHSF59	Segmental
RhHSF57	RhHSF60	Segmental
RhHSF58	RhHSF61	Segmental
RhHSF56	RhHSF62	Segmental
RhHSF57	RhHSF63	Segmental
RhHSF59	RhHSF62	Segmental
RhHSF60	RhHSF63	Segmental
RhHSF64	RhHSF66	Segmental
RhHSF65	RhHSF67	Segmental
RhHSF64	RhHSF68	Segmental
RhHSF65	RhHSF69	Segmental
RhHSF64	RhHSF70	Segmental
RhHSF65	RhHSF71	Segmental
RhHSF66	RhHSF68	Segmental
RhHSF67	RhHSF69	Segmental
RhHSF66	RhHSF70	Segmental
RhHSF67	RhHSF71	Segmental
RhHSF68	RhHSF70	Segmental
RhHSF69	RhHSF71	Segmental
