# Supplementary material for: Genome-Wide Identification, Phylogenetic Classification, and Expression Profiling of the HSF Gene Family in Rosa hybrida Under Heat and Drought Stress
Source: Plants (Basel). 2025 Oct 15;14(20):3167. doi: 10.3390/plants14203167 (PMC12566850; doi:10.3390/plants14203167)
Supplement: Supplementary file 1 [file plants-14-03167-s001.zip › Table S5. Collinearity Analysis of Gene Pairs Between Arabidopsis thaliana and Rose hybrida..xlsx]

## Sheet: Sheet1
Table S5. Collinearity Analysis of Gene Pairs Between Arabidopsis thaliana and Rose hybrida.
Column	Gene ID	Collinear Gene ID	E-value
1	AT1G67970	Rh4BG407100	8e-81
2	AT1G32330	Rh7AG257200	1e-173
3	AT1G32330	Rh7CG274000	1e-173
4	AT5G62020	Rh1AG417100	3e-83
5	AT5G62020	Rh1BG376500	8e-84
6	AT5G62020	Rh1CG390300	8e-84
7	AT5G62020	Rh1DG407200	8e-84
8	AT2G41690	Rh3BG285800	1e-69
9	AT2G41690	Rh3CG283600	1e-67
10	AT2G41690	Rh3DG279400	5e-68
11	AT2G26150	Rh6AG499900	8e-124
12	AT2G26150	Rh6BG510600	8e-123
13	AT2G26150	Rh6CG516300	1e-122
14	AT3G24520	Rh2AG053500	2e-90
15	AT4G36990	Rh2AG180500	6e-102
16	AT3G24520	Rh2BG052900	3e-93
17	AT4G36990	Rh2BG189300	1e-105
18	AT3G24520	Rh2CG054900	3e-93
19	AT4G36990	Rh2CG184700	3e-100
20	AT3G24520	Rh2DG053700	2e-94
21	AT4G36990	Rh2DG186200	6e-102
22	AT3G22830	Rh4CG019400	1e-120
23	AT3G63350	Rh6AG319900	5e-88
24	AT3G63350	Rh6BG327000	6e-88
25	AT3G63350	Rh6CG332800	5e-87
26	AT3G22830	Rh6CG332800	5e-128
27	AT3G63350	Rh6DG318700	4e-88
28	AT5G03720	Rh3AG174300	1e-95
29	AT5G03720	Rh3BG199700	1e-95
30	AT5G03720	Rh3CG190800	1e-95
31	AT5G03720	Rh3CG198200	1e-95
32	AT5G03720	Rh3DG174800	4e-90
33	AT4G13980	Rh4BG179600	6e-167
34	AT4G13980	Rh4CG191300	4e-165
35	AT4G13980	Rh4DG175500	3e-165
36	AT4G18880	Rh5AG091800	6e-127
37	AT4G18870	Rh5BG087700	3e-26
38	AT4G18870	Rh5CG101500	8e-27
39	AT4G18880	Rh5DG088300	8e-127
40	AT4G11660	Rh7AG174600	4e-94
41	AT4G11660	Rh7BG177800	7e-91
42	AT4G11660	Rh7CG183800	8e-94
43	AT4G17750	Rh7DG264600	1e-139
44	AT5G43840	Rh4AG018200	2e-77
45	AT5G43840	Rh4BG013100	9e-78
46	AT5G43840	Rh4CG019400	1e-76
47	AT5G43840	Rh4DG014000	9e-79
48	AT5G45710	Rh5AG091800	1e-98
49	AT5G45710	Rh5CG101500	2e-98
50	AT5G45710	Rh5DG088300	2e-98

## Sheet: Sheet2
Table Sxx. Collinearity Analysis of Gene Pairs Between Malus domestica and Rose hybrida
Column	Gene ID	Collinear Gene ID	E-value
1	MdF0032103	Rh1AG417100	9e-102
2	MdF0032103	Rh1BG376500	7e-110
3	MdF0032103	Rh1CG390300	7e-110
4	MdF0032103	Rh1DG407200	7e-110
5	MdF0032103	Rh7AG174600	3e-79
6	MdF0004698	Rh2AG053500	2e-140
7	MdF0006257	Rh2AG085100	3e-160
8	MdF0045480	Rh2AG180500	3e-133
9	MdF0004698	Rh2BG052900	2e-144
10	MdF0006257	Rh2BG085600	2e-158
11	MdF0045480	Rh2BG189300	7e-138
12	MdF0004698	Rh2CG054900	2e-144
13	MdF0006257	Rh2CG087900	2e-158
14	MdF0045480	Rh2CG184700	4e-131
15	MdF0004698	Rh2DG053700	8e-145
16	MdF0045480	Rh2DG186200	3e-133
17	MdF0001944	Rh6AG319900	0
18	MdF0001944	Rh6BG327000	0
19	MdF0001944	Rh6CG332800	0
20	MdF0001944	Rh6DG318700	0
21	MdF0033342	Rh4BG179600	3e-63
22	MdF0033342	Rh4CG191300	8e-63
23	MdF0033342	Rh4DG175500	1e-62
24	MdF0027529	Rh7AG174600	6e-124
25	MdF0027529	Rh7BG177800	9e-123
26	MdF0027529	Rh7CG183800	2e-124
27	MdF0027529	Rh7DG177200	1e-127
28	MdF0016241	Rh5AG063100	8e-98
29	MdF0024631	Rh5AG190700	0
30	MdF0022244	Rh5BG087700	0
31	MdF0016241	Rh5BG059300	2e-95
32	MdF0024631	Rh5BG188300	0
33	MdF0016241	Rh5CG070000	4e-99
34	MdF0024631	Rh5CG208100	0
35	MdF0022244	Rh5DG088300	0
36	MdF0016241	Rh5DG058900	3e-98
37	MdF0024631	Rh5DG190100	0
38	MdF0005741	Rh1AG417100	3e-126
39	MdF0005741	Rh1BG376500	1e-133
40	MdF0005741	Rh1CG390300	1e-133
41	MdF0005741	Rh1DG407200	1e-133
42	MdF0024217	Rh6AG499900	0
43	MdF0024217	Rh6BG510600	0
44	MdF0024217	Rh6CG516300	0
45	MdF0036709	Rh6DG475500	2e-162
46	MdF0017880	Rh2AG349500	0
47	MdF0017880	Rh2BG356400	0
48	MdF0017880	Rh2CG335300	0
49	MdF0017880	Rh2DG374300	0
50	MdF0044025	Rh5AG091800	0
51	MdF0011189	Rh5AG063100	3e-96
52	MdF0035801	Rh5AG190700	0
53	MdF0035801	Rh5BG188300	0
54	MdF0044025	Rh5BG087700	0
55	MdF0011189	Rh5BG059300	4e-93
56	MdF0044025	Rh5CG101500	0
57	MdF0011189	Rh5CG070000	2e-97
58	MdF0035801	Rh5CG208100	0
59	MdF0044025	Rh5DG088300	0
60	MdF0011189	Rh5DG058900	1e-96
61	MdF0035801	Rh5DG190100	0
62	MdF0023671	Rh3AG174300	0
63	MdF0023671	Rh3BG199700	0
64	MdF0049059	Rh3BG285800	5e-127
65	MdF0023671	Rh3CG198200	0
66	MdF0023671	Rh3CG190800	0
67	MdF0049059	Rh3CG283600	7e-122
68	MdF0049059	Rh3DG279400	3e-123
69	MdF0023671	Rh3DG174800	1e-177
70	MdF0010876	Rh4AG018200	3e-160
71	MdF0010876	Rh4BG013100	3e-162
72	MdF0024208	Rh4BG407100	6e-125
73	MdF0029850	Rh4BG179600	1e-55
74	MdF0010876	Rh4CG019400	7e-162
75	MdF0029850	Rh4CG191300	3e-56
76	MdF0010876	Rh4DG014000	8e-155
77	MdF0029850	Rh4DG175500	7e-56
78	MdF0010876	Rh6DG318700	6e-138
79	MdF0016066	Rh3AG174300	0
80	MdF0016066	Rh3BG199700	0
81	MdF0040563	Rh3BG285800	5e-129
82	MdF0016066	Rh3CG198200	0
83	MdF0040563	Rh3CG283600	1e-123
84	MdF0016066	Rh3CG190800	0
85	MdF0040563	Rh3DG279400	9e-125
86	MdF0016066	Rh3DG174800	0
87	MdF0038456	Rh2AG053500	7e-149
88	MdF0030720	Rh2AG085100	1e-162
89	MdF0013713	Rh2AG180500	8e-138
90	MdF0038456	Rh2BG052900	3e-152
91	MdF0013713	Rh2BG189300	3e-141
92	MdF0038456	Rh2CG054900	3e-152
93	MdF0030720	Rh2CG087900	1e-160
94	MdF0013713	Rh2CG184700	7e-136
95	MdF0038456	Rh2DG053700	3e-152
96	MdF0030720	Rh2DG083400	7e-162
97	MdF0013713	Rh2DG186200	8e-138
98	MdF0044954	Rh6AG499900	0
99	MdF0020418	Rh6AG473500	1e-163
100	MdF0044954	Rh6BG510600	0
101	MdF0020418	Rh6BG484300	3e-162
102	MdF0044954	Rh6CG516300	0
103	MdF0020418	Rh6CG489300	9e-163
104	MdF0020418	Rh6DG475500	6e-163
105	MdF0043358	Rh4AG018200	6e-162
106	MdF0043358	Rh4BG013100	1e-162
107	MdF0029780	Rh4BG407100	3e-136
108	MdF0043358	Rh4CG019400	2e-162
109	MdF0043358	Rh4DG014000	3e-155
110	MdF0043358	Rh6BG327000	2e-137
111	MdF0007729	Rh2AG349500	0
112	MdF0007729	Rh2BG356400	0
113	MdF0007729	Rh2CG335300	0
114	MdF0007729	Rh2DG374300	0

## Sheet: Sheet3
Table Sxx. Collinearity Analysis of Gene Pairs Between Prunus persica and Rose hybrida
Column	Gene ID	Collinear Gene ID	E-value
1	Rh1AG417100	Prupe.2G292100	2e-127
2	Rh1BG376500	Prupe.2G292100	1e-137
3	Rh1CG390300	Prupe.2G292100	1e-137
4	Rh1DG407200	Prupe.2G292100	1e-137
5	Rh2AG349500	Prupe.3G108700	0
6	Rh2AG053500	Prupe.7G231100	1e-157
7	Rh2AG085100	Prupe.7G206900	4e-162
8	Rh2AG180500	Prupe.7G133600	7e-144
9	Rh2BG356400	Prupe.3G108700	0
10	Rh2BG052900	Prupe.7G231100	2e-160
11	Rh2BG085600	Prupe.7G206900	3e-160
12	Rh2BG189300	Prupe.7G133600	8e-149
13	Rh2CG335300	Prupe.3G108700	0
14	Rh2CG054900	Prupe.7G231100	2e-160
15	Rh2CG087900	Prupe.7G206900	3e-160
16	Rh2CG184700	Prupe.7G133600	8e-143
17	Rh2DG374300	Prupe.3G108700	0
18	Rh2DG053700	Prupe.7G231100	6e-161
19	Rh2DG186200	Prupe.7G133600	7e-144
20	Rh3AG174300	Prupe.7G117200	0
21	Rh3BG199700	Prupe.7G117200	0
22	Rh3BG285800	Prupe.7G056700	2e-137
23	Rh3CG198200	Prupe.7G117200	0
24	Rh3CG283600	Prupe.7G056700	4e-132
25	Rh3CG190800	Prupe.7G117200	0
26	Rh3DG174800	Prupe.7G117200	0
27	Rh3DG279400	Prupe.7G056700	3e-133
28	Rh4AG018200	PrupeG021200	6e-156
29	Rh4BG013100	PrupeG021200	1e-158
30	Rh4BG407100	PrupeG335100	0
31	Rh4BG179600	PrupeG165500	0
32	Rh4CG019400	PrupeG021200	5e-158
33	Rh4CG191300	PrupeG165500	0
34	Rh4DG014000	PrupeG021200	2e-153
35	Rh4DG175500	PrupeG165500	0
36	Rh5AG063100	Prupe.4G046000	9e-100
37	Rh5AG190700	Prupe.4G144200	0
38	Rh5BG188300	Prupe.4G144200	0
39	Rh5BG059300	Prupe.4G046000	2e-94
40	Rh5BG087700	Prupe.4G068100	0
41	Rh5CG070000	Prupe.4G046000	1e-100
42	Rh5CG208100	Prupe.4G144200	0
43	Rh5CG101500	Prupe.4G068100	0
44	Rh5DG058900	Prupe.4G046000	3e-100
45	Rh5DG088300	Prupe.4G068100	0
46	Rh5DG190100	Prupe.4G144200	0
47	Rh6AG473500	PrupeG433500	3e-162
48	Rh6AG499900	PrupeG410400	0
49	Rh6AG319900	Prupe.8G234900	0
50	Rh6BG484300	PrupeG433500	9e-163
51	Rh6BG510600	PrupeG410400	0
52	Rh6BG327000	Prupe.8G234900	0
53	Rh6CG489300	PrupeG433500	1e-163
54	Rh6CG516300	PrupeG410400	0
55	Rh6CG332800	Prupe.8G234900	0
56	Rh6DG475500	PrupeG433500	2e-163
57	Rh6DG318700	Prupe.8G234900	0
58	Rh7AG174600	Prupe.5G093200	2e-135
59	Rh7AG257200	Prupe.5G031100	0
60	Rh7BG177800	Prupe.5G093200	3e-134
61	Rh7CG183800	Prupe.5G093200	2e-135
62	Rh7CG274000	Prupe.5G031100	0
63	Rh7DG177200	Prupe.2G292100	2e-89
64	Rh7DG177200	Prupe.5G093200	3e-138
