# Supplementary material for: Genome-Wide Identification, Phylogenetic Classification, and Expression Profiling of the HSF Gene Family in Rosa hybrida Under Heat and Drought Stress
Source: Plants (Basel). 2025 Oct 15;14(20):3167. doi: 10.3390/plants14203167 (PMC12566850; doi:10.3390/plants14203167)
Supplement: Supplementary file 1 [file plants-14-03167-s001.zip › Table S6. Tissue-Specific Expression of RhHSF Genes in Rosa hybrida Based on FPKM Values..xlsx]

## Sheet: Sheet1
Table Sxx. Tissue-Specific Expression of RhHSF Genes in Rosa hybrida Based on FPKM Values.
Name	Bud	Fruit	Leaf	Petal	Pistil	Root	Seed	Stamen	Stem	Thorn
RhHSF13	1.01802	1.03392	2.42249	0.131618	5.89025	6.62326	3.63192	0.278772	0.2843	0.315721
RhHSF9	1.01802	1.02227	1.9705	0.131618	5.70603	6.48567	3.57988	0.278772	0.2843	0.315721
RhHSF17	0.906078	0.666076	4.42864	0.15762	1.93585	11.7323	0.644768	0.094173	0.607949	0.710232
RhHSF5	1.85595	2.2871	5.37248	0.514226	1.9479	7.29264	7.75269	0.25714	1.93884	1.38204
RhHSF59	1.88432	1.0324	1.42877	0.428539	1.62551	16.7287	45.8126	0.315866	1.15308	0.926429
RhHSF53	2.84923	1.07055	2.7869	0.626211	1.65715	14.8077	35.0869	0.426763	1.72279	1.4705
RhHSF62	2.30144	0.540607	2.33004	0.635758	2.26785	13.7578	7.28562	0.528156	2.30522	1.58213
RhHSF56	2.57158	0.596413	2.04677	1.12599	2.74456	15.1147	23.1233	0.903907	1.544	1.13687
RhHSF39	0.0125323	0	0	0.377304	1.00234	0.027119	0	0.608408	0	0.0198887
RhHSF37	0.641111	1.00206	0.438225	0.511683	6.75358	0.709196	2.21943	0.546478	0.501103	0.950927
RhHSF34	2.17072	2.40036	1.33648	2.1541	19.8316	0.480004	1.97226	4.19218	1.46826	2.0906
RhHSF33	2.40909	2.44644	2.07054	1.14479	9.96935	0.041532	2.10867	0.919746	0.937107	1.84009
RhHSF61	6.35586	3.96713	3.60402	0.0770557	0.598719	9.13686	14.6463	0.387478	2.18834	1.28514
RhHSF55	1.74206	0.888415	0.915597	0	0.411443	5.96297	2.92542	0.0879577	1.35537	0.886353
RhHSF58	3.35083	3.7674	2.93224	0.0633893	0.69249	6.94974	7.09321	0.277691	1.49566	0.793666
RhHSF30	1.64603	0	0.096406	0	0.194417	0.427098	1.46766	0.0565623	0.271337	0.177326
RhHSF6	2.35863	0	0.14928	0	0.22703	0.445879	1.72981	0.052394	0.238782	0.125003
RhHSF26	2.11685	0	0.205574	0	0.241843	0.47304	1.28886	0.068701	0.313449	0.165992
RhHSF21	2.15759	0	0.201693	0	0.241771	0.47742	1.31543	0.0752907	0.337235	0.170197
RhHSF10	1.52632	0	0.025656	0	0.136421	0.339668	1.86684	0.0427953	0.181961	0.0984697
RhHSF18	2.42128	0	0.0727983	0	0.192123	0.827173	0.878193	0.013948	0.538257	0.1945
RhHSF14	1.99707	0	0.0312737	0	0.176931	0.528556	2.41214	0.0531443	0.24054	0.144017
RhHSF27	0.0349977	1.46108	0.101935	0.272217	0.0740533	1.76111	0.258838	0.0874167	0.011148	0.020124
RhHSF28	0.0290363	1.11628	0.071447	0.199413	0.0581387	1.25703	0.187315	0.0636917	0.00794033	0.00766667
RhHSF24	0.0349717	1.4588	0.0991293	0.261742	0.0740533	1.74319	0.258838	0.0874167	0.011148	0.020124
RhHSF22	0.0419117	1.50023	0.101935	0.28313	0.0740533	1.80988	0.286893	0.0874167	0.011148	0.020124
RhHSF31	0.0406243	2.1719	0.152293	0.346686	0.0286137	3.2194	0.366965	0.176603	0.007457	0.003916
RhHSF36	2.15933	1.28681	1.90449	1.43781	1.93842	4.05853	1.89429	0.763825	1.56192	1.14955
RhHSF49	1.64992	2.72896	1.72098	2.08784	3.21871	3.65014	2.10153	1.37301	1.63418	2.20515
RhHSF52	1.44743	2.29497	1.54147	2.20344	2.74198	2.99098	2.89978	1.19982	1.44712	1.9928
RhHSF46	1.64501	2.39125	1.70468	2.88633	3.93134	2.76583	3.38941	1.94254	1.56203	2.11248
RhHSF43	1.87364	3.09867	2.30106	2.92774	4.36695	3.71468	4.75428	2.02787	2.09332	2.53223
RhHSF65	4.99928	2.4076	3.49881	1.18473	2.21432	3.27926	4.02911	1.23731	2.77729	2.02126
RhHSF67	3.26165	2.09201	1.86914	0.782381	1.32614	3.75092	1.72967	0.913917	1.8027	1.5332
RhHSF69	5.22346	2.49925	3.61022	1.21187	2.30366	3.39117	4.21637	1.29889	2.86605	2.0891
RhHSF71	4.62767	1.91609	3.16197	0.909799	2.36219	3.96456	5.40652	1.38661	2.42469	2.13864
RhHSF38	2.60258	1.71142	1.61761	5.89109	5.28193	2.1922	2.81391	2.16133	2.02527	2.54219
RhHSF40	2.93794	1.55776	1.36941	8.72292	5.79736	1.51594	2.57082	3.20667	1.97596	2.52878
RhHSF35	4.78336	1.68014	3.08671	5.39958	8.08727	3.97874	3.65644	3.17533	4.32504	4.09425
RhHSF12	0.750526	1.95242	0.595993	1.225	2.84715	20.067	3.04304	0.737668	0.934192	1.78449
RhHSF20	0.731924	2.21549	0.413912	1.38322	3.23984	20.2615	2.09832	0.962743	0.850117	1.81781
RhHSF8	0.399809	1.16487	0.613148	0.893205	2.72053	21.6416	1.95361	0.802595	1.02896	1.46605
RhHSF16	0.778389	2.57049	0.568978	1.62954	3.5818	21.2068	3.29519	0.997411	0.970686	2.58705
RhHSF42	0.427295	0.308935	0.315929	0.830764	0.561416	3.94094	1.08296	0.47558	0.573282	0.29801
RhHSF51	1.03559	1.26843	0.593032	1.97968	1.03433	9.68278	2.21745	1.26988	1.16366	0.556741
RhHSF45	1.12415	1.96723	0.821844	2.0126	4.65624	6.93051	2.6481	3.86167	1.60593	1.05151
RhHSF48	0.421561	0.26538	0.381576	1.02484	0.723213	3.57098	0.382545	0.746006	0.403217	0.254457
RhHSF47	0	0.0206867	0.017838	0.024463	0.262296	0.620769	0.568302	0.038894	0.003514	0.039686
RhHSF50	0	0.0407113	0.0394817	0.0176303	0.236829	0.881441	0.812801	0.0309523	0.003514	0.0728453
RhHSF41	0	0.0498997	0.03175	0.007749	0.206033	0.56529	0.661965	0.00286267	0.00328833	0.0273763
RhHSF44	0	0.0346587	0	0	0.232258	0.555414	1.10766	0.0912697	0	0
RhHSF25	0	4.77863	0.0532003	0.143554	9.67984	3.509	27.8635	0.0501763	0	2.00701
RhHSF29	0.026554	4.34087	0.130788	0.78168	11.6597	2.62641	20.5152	2.03144	0.152002	4.77427
RhHSF23	0	2.16094	0.094008	0.147772	9.04076	3.64239	14.0628	0.429261	0.0396947	1.97558
RhHSF32	0.089816	2.77633	0.0639753	1.81868	8.4416	1.60442	8.98632	1.22363	0.0505993	2.2576
RhHSF68	3.83291	4.77578	2.76262	1.92594	10.3667	10.2299	12.8645	4.07598	2.57195	2.45316
RhHSF66	7.09159	5.79283	5.62764	5.32576	11.6099	10.7942	8.08594	4.53228	3.8151	3.56759
RhHSF64	3.68759	3.82808	1.53968	1.10037	6.41973	4.25025	9.06777	3.49314	1.77794	1.32071
RhHSF70	2.92586	4.80691	3.25987	2.19545	9.27639	7.95471	12.6113	2.96328	2.63275	2.26972
RhHSF1	3.18864	20.5582	4.74256	23.5096	25.4094	35.2219	31.4606	18.5924	2.94294	4.65495
RhHSF2	0.793475	4.94745	1.51052	6.67635	7.66975	9.09066	3.46518	4.32632	0.676652	1.2464
RhHSF4	0.789077	5.49902	1.52399	6.70351	7.70857	9.14127	3.48337	4.35658	0.798677	1.25639
RhHSF3	0.889578	5.87721	1.60138	7.08859	8.36971	10.0097	4.83089	4.82336	0.850685	1.29612
RhHSF15	0.0747503	4.94261	0.134159	1.34607	25.774	37.3794	15.4761	9.43524	1.10426	5.91955
RhHSF7	0.270313	10.7084	0.710762	1.01981	26.305	32.2706	24.7169	35.4319	2.43107	6.96357
RhHSF19	0.230336	7.12221	0.48594	0.664022	18.5561	21.5304	17.0779	24.5063	1.59814	4.70765
RhHSF11	0.17462	5.96608	0.272927	0.825338	14.7611	26.0835	21.8948	9.79209	1.02302	3.92449
RhHSF54	0.633272	0	2.89906	0	0	1.907	0	0	3.81692	0
RhHSF57	0.547509	0	3.11426	0	0.00702633	1.96036	0.288706	0	3.21897	0
RhHSF63	0.927159	0	3.87509	0	0	3.16614	0.504586	0	4.28432	0
RhHSF60	0.819481	0	3.50073	0	0.0194467	2.67276	0.436676	0	3.98363	0.008885
