# Supplementary material for: Genome-Wide Identification, Phylogenetic Classification, and Expression Profiling of the HSF Gene Family in Rosa hybrida Under Heat and Drought Stress
Source: Plants (Basel). 2025 Oct 15;14(20):3167. doi: 10.3390/plants14203167 (PMC12566850; doi:10.3390/plants14203167)
Supplement: Supplementary file 1 [file plants-14-03167-s001.zip › Table S7. FPKM-based expression profiles of RhHSF Genes under heat stress at different time points..xlsx]

## Sheet: Sheet1
Table S7. FPKM-based expression profiles of RhHSF Genes under heat stress at different time points.
Gene Name	0h	3h	6h	9h	12h
RhHSF13	0.668343	3.2413	14.2291	13.1415	11.4586
RhHSF9	0.589121	2.49357	9.6113	9.64214	7.67129
RhHSF17	1.89292	21.9182	93.4132	98.5802	81.9959
RhHSF5	0.295438	3.12718	10.0592	10.0557	7.97294
RhHSF59	0.276357	55.2604	43.8627	17.8959	8.55367
RhHSF53	0.67367	54.6595	44.3125	23.9937	11.4328
RhHSF62	1.53439	120.121	112.392	63.2275	29.6815
RhHSF56	0.457969	34.027	29.118	18.1706	7.15019
RhHSF39	0.028108	0.335576	0.604946	0.523133	0.395518
RhHSF37	0.918919	9.93101	18.7147	13.7959	11.8307
RhHSF34	0.949509	2.09909	5.03654	5.2126	3.79416
RhHSF33	0.28777	0.202781	0.463512	0.470423	0.456801
RhHSF61	0.21827	31.1171	6.74557	7.09689	5.72852
RhHSF55	4.08264	540.736	69.8022	55.3558	35.3738
RhHSF58	0.335107	46.7488	9.7338	8.236	7.10244
RhHSF30	0.0242587	0.013806	0	0.045463	0.078253
RhHSF6	0.0955257	0.0641083	0	0.130221	0.26713
RhHSF26	0	0.0121807	0	0	0.0296397
RhHSF21	0.016847	0.0121807	0	0.00870267	0.028941
RhHSF10	0.011351	0.00763367	0	0.0797057	0.0713117
RhHSF18	0	0.032277	0	0	0.0218923
RhHSF14	0.0150487	0.0484923	0	0.107226	0.104218
RhHSF27	0.063677	43.7116	35.1225	27.7777	18.399
RhHSF28	0.0432303	27.5069	21.0076	18.0999	10.9573
RhHSF24	0.059305	42.8095	32.0868	26.9516	17.2452
RhHSF22	0.063677	49.5493	40.4812	31.8326	22.5773
RhHSF31	0.128135	58.4993	44.7519	33.7564	21.1932
RhHSF36	1.115	0.486926	1.36974	2.87063	4.50222
RhHSF49	11.6789	19.7738	33.1233	24.4121	19.6047
RhHSF52	4.18314	7.55044	11.8544	9.0601	7.81438
RhHSF46	6.08368	8.01239	14.3683	10.3031	8.82931
RhHSF43	1.52974	2.35768	3.38337	2.61527	2.18015
RhHSF65	1.24953	1.05944	2.70169	2.09729	2.56219
RhHSF67	1.45226	1.52384	4.06327	2.90258	2.60066
RhHSF69	1.47789	1.28098	3.38576	3.21176	3.08889
RhHSF71	6.60234	8.63355	24.3174	18.8903	17.5938
RhHSF38	3.07624	7.78332	10.2993	7.32452	5.12011
RhHSF40	2.80172	9.58879	17.8317	11.8527	7.91883
RhHSF35	0.104304	0.340693	0.552193	0.368648	0.290216
RhHSF12	9.61606	0.572426	1.43933	2.24713	3.16571
RhHSF20	12.2896	0.962842	2.31567	3.19666	3.90037
RhHSF8	4.6663	0.314115	0.747099	1.00926	1.37129
RhHSF16	2.41579	0.149273	0.376999	0.493455	0.647225
RhHSF42	0.138989	0.511077	0.353427	0.273677	0.334078
RhHSF51	2.04427	4.92167	2.52658	1.62022	2.25499
RhHSF45	0.00735533	0.12352	0.0492263	0.0142663	0.0146293
RhHSF48	1.94902	5.46801	2.30723	2.40963	2.31436
RhHSF47	1.13606	0.030479	0.12778	0.862376	0.918481
RhHSF50	0.338302	0.00295333	0.059041	0.144568	0.236338
RhHSF41	0.298532	0.002764	0.056185	0.097107	0.175568
RhHSF44	0.249967	0.05363	0.034118	0.09368	0.074763
RhHSF25	2.66715	0.057619	0.968397	0.527682	0.321531
RhHSF29	0.36734	0	0.191726	0.003025	0.037254
RhHSF23	3.70993	0.125245	0.789509	0.957856	0.578171
RhHSF32	0.441023	0.0220633	0.071476	0.0798273	0.053906
RhHSF68	3.83659	77.3127	75.1476	71.9191	59.2852
RhHSF66	0	2.33254	2.37162	2.27938	1.94236
RhHSF64	0.530163	9.97141	9.15344	8.6425	7.13027
RhHSF70	0.52749	19.6147	18.1721	21.9293	20.719
RhHSF1	15.4574	91.8565	74.8304	64.6823	42.314
RhHSF2	3.05383	16.6188	13.895	9.68988	6.94683
RhHSF4	3.52733	19.9473	16.1431	12.8707	8.29812
RhHSF3	5.709	26.5192	20.7208	19.7632	12.877
RhHSF15	0.197708	0.798664	1.16377	1.12067	0.838865
RhHSF7	3.95464	23.4279	32.4283	22.9816	14.7655
RhHSF19	2.04609	14.8011	19.1055	13.3003	7.5991
RhHSF11	2.74563	10.4825	14.6444	10.1169	8.15652
RhHSF54	0.242554	0	0	0	0
RhHSF57	0.00509333	0	0	0	0
RhHSF63	0.018921	0	0	0	0
RhHSF60	0.012146	0	0	0	0
