# Supplementary material for: Genome-Wide Identification, Phylogenetic Classification, and Expression Profiling of the HSF Gene Family in Rosa hybrida Under Heat and Drought Stress
Source: Plants (Basel). 2025 Oct 15;14(20):3167. doi: 10.3390/plants14203167 (PMC12566850; doi:10.3390/plants14203167)
Supplement: Supplementary file 1 [file plants-14-03167-s001.zip › Table S8. FPKM-based expression profiles of RhHSF Genes under drought stress at different time points..xlsx]

## Sheet: Sheet1
Table S8. FPKM-based expression profiles of RhHSF Genes under drought stress at different time points.
Name	0d	3d	5d	7d
RhHSF13	1.78333	9.25	12.6367	1.75333
RhHSF9	1.78333	9.25	12.6367	1.75333
RhHSF17	1.78333	9.25	12.6367	1.75333
RhHSF5	1.83667	15.3167	20.9633	1.81333
RhHSF59	0.58	0.193333	0.133333	0.223333
RhHSF53	1.70667	1.12	0.743333	0.746667
RhHSF62	1.49	0.533333	0.54	0.226667
RhHSF56	1.19	0.47	0.176667	0.06
RhHSF39	0	0	0.0933333	0
RhHSF37	0.36	0.243333	1.04667	0.126667
RhHSF34	1.43333	1.71333	2.23667	0.69
RhHSF33	0.86	1.1	1.41	0.503333
RhHSF61	5.11	1.24667	0.453333	0.32
RhHSF55	3.96333	0.486667	0.893333	0.426667
RhHSF58	4.33	1.38333	0.54	0.523333
RhHSF30	0.123333	0.323333	0.256667	0
RhHSF6	0.02	0.14	0.203333	0
RhHSF26	0.0333333	0.116667	0.18	0
RhHSF21	3.97333	0.0833333	0.176667	0
RhHSF10	0.0833333	0.07	0.143333	0.0233333
RhHSF18	0.0833333	0.07	0.143333	0.0233333
RhHSF14	0.0833333	0.07	0.143333	0.0233333
RhHSF27	0.0233333	1.01	0.733333	0.226667
RhHSF28	0.143333	5.31	2.91	1.11
RhHSF24	0.0233333	1.01	0.733333	0.226667
RhHSF22	0.0233333	1.01	0.733333	0.226667
RhHSF31	0.166667	5.28	4.17667	0.873333
RhHSF36	3.45667	14.53	7.13667	7.97
RhHSF49	6.13	6.49667	4.98	3.47667
RhHSF52	5.85667	4.76667	7.50333	2.34667
RhHSF46	5.21	5.22667	3.31333	3.76667
RhHSF43	6.87333	5.61667	3.23	4.1
RhHSF65	5.70667	5.63	6.33667	5.48
RhHSF67	3.01667	3.72	2.61333	2.41333
RhHSF69	5.70667	5.63	6.33667	5.48
RhHSF71	5.63333	6.12667	4.6	4.35
RhHSF38	5.59667	5.31667	5.02667	5.05
RhHSF40	3.70667	4.71333	2.32667	6.83333
RhHSF35	5.58667	6.63333	3.16333	4.74
RhHSF12	9.51333	10.2533	5.35667	10.24
RhHSF20	9.66	9.98667	3.44	8.82333
RhHSF8	9.81667	13.0633	4.79333	9.47333
RhHSF16	10.58	10.6367	3.71333	9.22333
RhHSF42	0.756667	0.833333	0.486667	0.646667
RhHSF51	3.75	5.15667	2.96667	2.71
RhHSF45	3.71667	4.97	1.60333	5.10667
RhHSF48	0.793333	1.10333	0.703333	0.996667
RhHSF47	3.00333	7.1	1.88333	1.55333
RhHSF50	3.83	5.41667	0.473333	1.86333
RhHSF41	2.26667	4.14333	0.343333	0.713333
RhHSF44	1.11	1.54667	0.14	1.29667
RhHSF25	54.6533	38.4567	16.5433	157.643
RhHSF29	30.34	44.2533	12.6367	57.6833
RhHSF23	34.3133	42.3933	13.64	106.857
RhHSF32	15.4567	33.7533	8.22	36.77
RhHSF68	0.466667	0.173333	0.806667	0.69
RhHSF66	0.04	0.393333	0.01	0
RhHSF64	0	0.0466667	0.0733333	0.04
RhHSF70	0.693333	0.3	0.316667	1.47
RhHSF1	28.3833	24.2833	17.4633	16.7933
RhHSF2	6.04667	5.28333	3.02	4.42
RhHSF4	6.04667	5.28333	3.02	4.42
RhHSF3	6.04667	5.28333	3.02	4.42
RhHSF15	12.14	21.9	5.33667	75.2533
RhHSF7	29.84	35.0167	3.94	89.4833
RhHSF19	27.7233	41.9267	5.31333	123.84
RhHSF11	16.0433	26.1233	4.7	115.557
RhHSF54	0.0433333	0.0133333	0.06	0
RhHSF57	0.0233333	0.0433333	0.0433333	0
RhHSF63	0.0433333	0.0466667	0.08	0
RhHSF60	0	0.113333	0.126667	0
