# Supplementary material for: Genome-Wide Identification, Phylogenetic Classification, and Expression Profiling of the HSF Gene Family in Rosa hybrida Under Heat and Drought Stress
Source: Plants (Basel). 2025 Oct 15;14(20):3167. doi: 10.3390/plants14203167 (PMC12566850; doi:10.3390/plants14203167)
Supplement: Supplementary file 1 [file plants-14-03167-s001.zip › Table S9. STRING Protein ID to Gene Name Mapping for RhHSFs..xlsx]

## Sheet: Sheet1
Table S9. STRING Protein ID to Gene Name Mapping for RhHSFs.
Query item	String ID	Identity	Bit score	Preferred name	Annotation
RhHSF41	3702.P41151	57.8	126.3	HSFA1A	Heat stress transcription factor A-1a; Transcriptional activator that specifically binds DNA sequence 5'-AGAAnnTTCT-3' known as heat shock promoter elements (HSE); Belongs to the HSF family. Class A subfamily.
RhHSF44	3702.P41151	42.3	122.5	HSFA1A	Heat stress transcription factor A-1a; Transcriptional activator that specifically binds DNA sequence 5'-AGAAnnTTCT-3' known as heat shock promoter elements (HSE); Belongs to the HSF family. Class A subfamily.
RhHSF50	3702.P41151	57.8	126.3	HSFA1A	Heat stress transcription factor A-1a; Transcriptional activator that specifically binds DNA sequence 5'-AGAAnnTTCT-3' known as heat shock promoter elements (HSE); Belongs to the HSF family. Class A subfamily.
RhHSF67	3702.P41151	87	131.7	HSFA1A	Heat stress transcription factor A-1a; Transcriptional activator that specifically binds DNA sequence 5'-AGAAnnTTCT-3' known as heat shock promoter elements (HSE); Belongs to the HSF family. Class A subfamily.
RhHSF43	3702.O81821	47.6	352.1	HSFA1B	Heat stress transcription factor A-1b; Transcriptional activator that specifically binds DNA sequence 5'-AGAAnnTTCT-3' known as heat shock promoter elements (HSE); Belongs to the HSF family. Class A subfamily.
RhHSF46	3702.O81821	47.4	354.4	HSFA1B	Heat stress transcription factor A-1b; Transcriptional activator that specifically binds DNA sequence 5'-AGAAnnTTCT-3' known as heat shock promoter elements (HSE); Belongs to the HSF family. Class A subfamily.
RhHSF52	3702.O81821	47.9	354.4	HSFA1B	Heat stress transcription factor A-1b; Transcriptional activator that specifically binds DNA sequence 5'-AGAAnnTTCT-3' known as heat shock promoter elements (HSE); Belongs to the HSF family. Class A subfamily.
RhHSF49	3702.O81821	48.3	355.9	HSFA1B	Heat stress transcription factor A-1b; Transcriptional activator that specifically binds DNA sequence 5'-AGAAnnTTCT-3' known as heat shock promoter elements (HSE); Belongs to the HSF family. Class A subfamily.
RhHSF71	3702.Q9LQM7	54.3	402.9	HSFA1D	Heat stress transcription factor A-1d; Transcriptional regulator that specifically binds DNA sequence 5'-AGAAnnTTCT-3' known as heat shock promoter elements (HSE).
RhHSF69	3702.Q9LQM7	55.3	404.8	HSFA1D	Heat stress transcription factor A-1d; Transcriptional regulator that specifically binds DNA sequence 5'-AGAAnnTTCT-3' known as heat shock promoter elements (HSE).
RhHSF65	3702.Q9LQM7	55.3	404.8	HSFA1D	Heat stress transcription factor A-1d; Transcriptional regulator that specifically binds DNA sequence 5'-AGAAnnTTCT-3' known as heat shock promoter elements (HSE).
RhHSF21	3702.O80982	50	208.8	HSFA2	Heat stress transcription factor A-2; Transcriptional activator that specifically binds DNA sequence 5'-AGAAnnTTCT-3' known as heat shock promoter elements (HSE). Involved in heat stress responses. Seems to be involved in other environmental stress responses. Activates ascorbate peroxidase 2 (APX2) in addition to several heat shock protein (HSPs). Belongs to the HSF family. Class A subfamily.
RhHSF55	3702.O80982	50.5	303.1	HSFA2	Heat stress transcription factor A-2; Transcriptional activator that specifically binds DNA sequence 5'-AGAAnnTTCT-3' known as heat shock promoter elements (HSE). Involved in heat stress responses. Seems to be involved in other environmental stress responses. Activates ascorbate peroxidase 2 (APX2) in addition to several heat shock protein (HSPs). Belongs to the HSF family. Class A subfamily.
RhHSF30	3702.O80982	68.8	185.3	HSFA2	Heat stress transcription factor A-2; Transcriptional activator that specifically binds DNA sequence 5'-AGAAnnTTCT-3' known as heat shock promoter elements (HSE). Involved in heat stress responses. Seems to be involved in other environmental stress responses. Activates ascorbate peroxidase 2 (APX2) in addition to several heat shock protein (HSPs). Belongs to the HSF family. Class A subfamily.
RhHSF18	3702.O80982	50	209.1	HSFA2	Heat stress transcription factor A-2; Transcriptional activator that specifically binds DNA sequence 5'-AGAAnnTTCT-3' known as heat shock promoter elements (HSE). Involved in heat stress responses. Seems to be involved in other environmental stress responses. Activates ascorbate peroxidase 2 (APX2) in addition to several heat shock protein (HSPs). Belongs to the HSF family. Class A subfamily.
RhHSF61	3702.O80982	47.6	297	HSFA2	Heat stress transcription factor A-2; Transcriptional activator that specifically binds DNA sequence 5'-AGAAnnTTCT-3' known as heat shock promoter elements (HSE). Involved in heat stress responses. Seems to be involved in other environmental stress responses. Activates ascorbate peroxidase 2 (APX2) in addition to several heat shock protein (HSPs). Belongs to the HSF family. Class A subfamily.
RhHSF58	3702.O80982	47.3	293.5	HSFA2	Heat stress transcription factor A-2; Transcriptional activator that specifically binds DNA sequence 5'-AGAAnnTTCT-3' known as heat shock promoter elements (HSE). Involved in heat stress responses. Seems to be involved in other environmental stress responses. Activates ascorbate peroxidase 2 (APX2) in addition to several heat shock protein (HSPs). Belongs to the HSF family. Class A subfamily.
RhHSF26	3702.O80982	50	208.8	HSFA2	Heat stress transcription factor A-2; Transcriptional activator that specifically binds DNA sequence 5'-AGAAnnTTCT-3' known as heat shock promoter elements (HSE). Involved in heat stress responses. Seems to be involved in other environmental stress responses. Activates ascorbate peroxidase 2 (APX2) in addition to several heat shock protein (HSPs). Belongs to the HSF family. Class A subfamily.
RhHSF22	3702.Q8GYY1	42.4	287.7	HSFA3	Heat stress transcription factor A-3; Transcriptional activator that specifically binds DNA sequence 5'-AGAAnnTTCT-3' known as heat shock promoter elements (HSE). Involved in heat stress response. Activated by DREB2A under heat stress; Belongs to the HSF family. Class A subfamily.
RhHSF31	3702.Q8GYY1	42.8	293.5	HSFA3	Heat stress transcription factor A-3; Transcriptional activator that specifically binds DNA sequence 5'-AGAAnnTTCT-3' known as heat shock promoter elements (HSE). Involved in heat stress response. Activated by DREB2A under heat stress; Belongs to the HSF family. Class A subfamily.
RhHSF24	3702.Q8GYY1	42.4	287.7	HSFA3	Heat stress transcription factor A-3; Transcriptional activator that specifically binds DNA sequence 5'-AGAAnnTTCT-3' known as heat shock promoter elements (HSE). Involved in heat stress response. Activated by DREB2A under heat stress; Belongs to the HSF family. Class A subfamily.
RhHSF27	3702.Q8GYY1	42.4	287.7	HSFA3	Heat stress transcription factor A-3; Transcriptional activator that specifically binds DNA sequence 5'-AGAAnnTTCT-3' known as heat shock promoter elements (HSE). Involved in heat stress response. Activated by DREB2A under heat stress; Belongs to the HSF family. Class A subfamily.
RhHSF28	3702.Q8GYY1	42.4	287.7	HSFA3	Heat stress transcription factor A-3; Transcriptional activator that specifically binds DNA sequence 5'-AGAAnnTTCT-3' known as heat shock promoter elements (HSE). Involved in heat stress response. Activated by DREB2A under heat stress; Belongs to the HSF family. Class A subfamily.
RhHSF42	3702.O49403	39.3	288.1	HSFA4A	Heat stress transcription factor A-4a; Transcriptional activator that specifically binds DNA sequence 5'-AGAAnnTTCT-3' known as heat shock promoter elements (HSE).
RhHSF45	3702.O49403	40.7	293.9	HSFA4A	Heat stress transcription factor A-4a; Transcriptional activator that specifically binds DNA sequence 5'-AGAAnnTTCT-3' known as heat shock promoter elements (HSE).
RhHSF51	3702.O49403	39.5	290	HSFA4A	Heat stress transcription factor A-4a; Transcriptional activator that specifically binds DNA sequence 5'-AGAAnnTTCT-3' known as heat shock promoter elements (HSE).
RhHSF48	3702.O49403	40.7	300.4	HSFA4A	Heat stress transcription factor A-4a; Transcriptional activator that specifically binds DNA sequence 5'-AGAAnnTTCT-3' known as heat shock promoter elements (HSE).
RhHSF12	3702.Q9FK72	38	245.7	HSFA4C	Heat stress transcription factor A-4c; Transcriptional activator that specifically binds DNA sequence 5'-AGAAnnTTCT-3' known as heat shock promoter elements (HSE). May be involved in general response to auxin.
RhHSF8	3702.Q9FK72	39.3	258.8	HSFA4C	Heat stress transcription factor A-4c; Transcriptional activator that specifically binds DNA sequence 5'-AGAAnnTTCT-3' known as heat shock promoter elements (HSE). May be involved in general response to auxin.
RhHSF20	3702.Q9FK72	38	245.7	HSFA4C	Heat stress transcription factor A-4c; Transcriptional activator that specifically binds DNA sequence 5'-AGAAnnTTCT-3' known as heat shock promoter elements (HSE). May be involved in general response to auxin.
RhHSF16	3702.Q9FK72	38.9	263.5	HSFA4C	Heat stress transcription factor A-4c; Transcriptional activator that specifically binds DNA sequence 5'-AGAAnnTTCT-3' known as heat shock promoter elements (HSE). May be involved in general response to auxin.
RhHSF35	3702.Q94BZ5	52.1	440.7	HSFA5	Heat stress transcription factor A-5; Transcriptional activator that specifically binds DNA sequence 5'-AGAAnnTTCT-3' known as heat shock promoter elements (HSE).
RhHSF40	3702.Q94BZ5	51.9	446	HSFA5	Heat stress transcription factor A-5; Transcriptional activator that specifically binds DNA sequence 5'-AGAAnnTTCT-3' known as heat shock promoter elements (HSE).
RhHSF38	3702.Q94BZ5	51.5	442.6	HSFA5	Heat stress transcription factor A-5; Transcriptional activator that specifically binds DNA sequence 5'-AGAAnnTTCT-3' known as heat shock promoter elements (HSE).
RhHSF47	3702.Q94BZ5	36.9	120.6	HSFA5	Heat stress transcription factor A-5; Transcriptional activator that specifically binds DNA sequence 5'-AGAAnnTTCT-3' known as heat shock promoter elements (HSE).
RhHSF33	3702.Q9LUH8	51.8	326.6	HSFA6b	Heat stress transcription factor A-6b; Transcriptional activator that specifically binds DNA sequence 5'-AGAAnnTTCT-3' known as heat shock promoter elements (HSE).
RhHSF10	3702.Q9LUH8	34.4	209.5	HSFA6b	Heat stress transcription factor A-6b; Transcriptional activator that specifically binds DNA sequence 5'-AGAAnnTTCT-3' known as heat shock promoter elements (HSE).
RhHSF62	3702.Q9LUH8	51.4	349.4	HSFA6b	Heat stress transcription factor A-6b; Transcriptional activator that specifically binds DNA sequence 5'-AGAAnnTTCT-3' known as heat shock promoter elements (HSE).
RhHSF53	3702.Q9LUH8	52.2	348.6	HSFA6b	Heat stress transcription factor A-6b; Transcriptional activator that specifically binds DNA sequence 5'-AGAAnnTTCT-3' known as heat shock promoter elements (HSE).
RhHSF6	3702.Q9LUH8	34.4	210.3	HSFA6b	Heat stress transcription factor A-6b; Transcriptional activator that specifically binds DNA sequence 5'-AGAAnnTTCT-3' known as heat shock promoter elements (HSE).
RhHSF34	3702.Q9LUH8	50.1	307.4	HSFA6b	Heat stress transcription factor A-6b; Transcriptional activator that specifically binds DNA sequence 5'-AGAAnnTTCT-3' known as heat shock promoter elements (HSE).
RhHSF39	3702.Q9LUH8	51.8	327.8	HSFA6b	Heat stress transcription factor A-6b; Transcriptional activator that specifically binds DNA sequence 5'-AGAAnnTTCT-3' known as heat shock promoter elements (HSE).
RhHSF59	3702.Q9LUH8	51.1	348.2	HSFA6b	Heat stress transcription factor A-6b; Transcriptional activator that specifically binds DNA sequence 5'-AGAAnnTTCT-3' known as heat shock promoter elements (HSE).
RhHSF56	3702.Q9LUH8	51.6	352.8	HSFA6b	Heat stress transcription factor A-6b; Transcriptional activator that specifically binds DNA sequence 5'-AGAAnnTTCT-3' known as heat shock promoter elements (HSE).
RhHSF37	3702.Q9LUH8	51.5	319.3	HSFA6b	Heat stress transcription factor A-6b; Transcriptional activator that specifically binds DNA sequence 5'-AGAAnnTTCT-3' known as heat shock promoter elements (HSE).
RhHSF14	3702.Q9LUH8	34.4	209.5	HSFA6b	Heat stress transcription factor A-6b; Transcriptional activator that specifically binds DNA sequence 5'-AGAAnnTTCT-3' known as heat shock promoter elements (HSE).
RhHSF36	3702.Q9S7U5	57.4	239.6	HSFA8	Heat stress transcription factor A-8; Transcriptional activator that specifically binds DNA sequence 5'-AGAAnnTTCT-3' known as heat shock promoter elements (HSE).
RhHSF11	3702.Q96320	46.6	223.4	HSFB1	Heat stress transcription factor B-1; Transcriptional regulator that specifically binds DNA sequence 5'-AGAAnnTTCT-3' known as heat shock promoter elements (HSE); Belongs to the HSF family. Class B subfamily.
RhHSF7	3702.Q96320	46.9	224.6	HSFB1	Heat stress transcription factor B-1; Transcriptional regulator that specifically binds DNA sequence 5'-AGAAnnTTCT-3' known as heat shock promoter elements (HSE); Belongs to the HSF family. Class B subfamily.
RhHSF19	3702.Q96320	46.9	224.6	HSFB1	Heat stress transcription factor B-1; Transcriptional regulator that specifically binds DNA sequence 5'-AGAAnnTTCT-3' known as heat shock promoter elements (HSE); Belongs to the HSF family. Class B subfamily.
RhHSF15	3702.Q96320	46.4	219.9	HSFB1	Heat stress transcription factor B-1; Transcriptional regulator that specifically binds DNA sequence 5'-AGAAnnTTCT-3' known as heat shock promoter elements (HSE); Belongs to the HSF family. Class B subfamily.
RhHSF1	3702.Q9SCW4	42.4	222.2	HSFB2A	Heat stress transcription factor B-2a; Transcriptional regulator that specifically binds DNA sequence 5'-AGAAnnTTCT-3' known as heat shock promoter elements (HSE).
RhHSF2	3702.Q9SCW4	42.2	219.9	HSFB2A	Heat stress transcription factor B-2a; Transcriptional regulator that specifically binds DNA sequence 5'-AGAAnnTTCT-3' known as heat shock promoter elements (HSE).
RhHSF3	3702.Q9SCW4	42.2	219.9	HSFB2A	Heat stress transcription factor B-2a; Transcriptional regulator that specifically binds DNA sequence 5'-AGAAnnTTCT-3' known as heat shock promoter elements (HSE).
RhHSF4	3702.Q9SCW4	42.2	219.9	HSFB2A	Heat stress transcription factor B-2a; Transcriptional regulator that specifically binds DNA sequence 5'-AGAAnnTTCT-3' known as heat shock promoter elements (HSE).
RhHSF70	3702.Q9T0D3	87	194.1	HSFB2B	Heat stress transcription factor B-2b; Transcriptional regulator that specifically binds DNA sequence 5'-AGAAnnTTCT-3' known as heat shock promoter elements (HSE).
RhHSF68	3702.Q9T0D3	87	194.1	HSFB2B	Heat stress transcription factor B-2b; Transcriptional regulator that specifically binds DNA sequence 5'-AGAAnnTTCT-3' known as heat shock promoter elements (HSE).
RhHSF66	3702.Q9T0D3	87	194.9	HSFB2B	Heat stress transcription factor B-2b; Transcriptional regulator that specifically binds DNA sequence 5'-AGAAnnTTCT-3' known as heat shock promoter elements (HSE).
RhHSF64	3702.Q9T0D3	87	194.1	HSFB2B	Heat stress transcription factor B-2b; Transcriptional regulator that specifically binds DNA sequence 5'-AGAAnnTTCT-3' known as heat shock promoter elements (HSE).
RhHSF23	3702.O22230	59.9	200.7	HSFB3	Heat stress transcription factor B-3; Transcriptional regulator that specifically binds DNA sequence 5'-AGAAnnTTCT-3' known as heat shock promoter elements (HSE); Belongs to the HSF family. Class B subfamily.
RhHSF32	3702.O22230	59.9	202.6	HSFB3	Heat stress transcription factor B-3; Transcriptional regulator that specifically binds DNA sequence 5'-AGAAnnTTCT-3' known as heat shock promoter elements (HSE); Belongs to the HSF family. Class B subfamily.
RhHSF25	3702.O22230	60.4	203.4	HSFB3	Heat stress transcription factor B-3; Transcriptional regulator that specifically binds DNA sequence 5'-AGAAnnTTCT-3' known as heat shock promoter elements (HSE); Belongs to the HSF family. Class B subfamily.
RhHSF29	3702.O22230	59.9	201.8	HSFB3	Heat stress transcription factor B-3; Transcriptional regulator that specifically binds DNA sequence 5'-AGAAnnTTCT-3' known as heat shock promoter elements (HSE); Belongs to the HSF family. Class B subfamily.
RhHSF63	3702.Q9C635	47.2	281.2	HSFB4	Heat stress transcription factor B-4; Transcriptional regulator that specifically binds DNA sequence 5'-AGAAnnTTCT-3' known as heat shock promoter elements (HSE).
RhHSF54	3702.Q9C635	47.3	282.3	HSFB4	Heat stress transcription factor B-4; Transcriptional regulator that specifically binds DNA sequence 5'-AGAAnnTTCT-3' known as heat shock promoter elements (HSE).
RhHSF60	3702.Q9C635	47.4	282	HSFB4	Heat stress transcription factor B-4; Transcriptional regulator that specifically binds DNA sequence 5'-AGAAnnTTCT-3' known as heat shock promoter elements (HSE).
RhHSF57	3702.Q9C635	46.9	278.9	HSFB4	Heat stress transcription factor B-4; Transcriptional regulator that specifically binds DNA sequence 5'-AGAAnnTTCT-3' known as heat shock promoter elements (HSE).
RhHSF9	3702.Q9LV52	61.8	213	HSFC1	Heat stress transcription factor C-1; Transcriptional regulator that specifically binds DNA sequence 5'-AGAAnnTTCT-3' known as heat shock promoter elements (HSE); Belongs to the HSF family. Class C subfamily.
RhHSF5	3702.Q9LV52	63.7	223	HSFC1	Heat stress transcription factor C-1; Transcriptional regulator that specifically binds DNA sequence 5'-AGAAnnTTCT-3' known as heat shock promoter elements (HSE); Belongs to the HSF family. Class C subfamily.
RhHSF17	3702.Q9LV52	68.2	237.3	HSFC1	Heat stress transcription factor C-1; Transcriptional regulator that specifically binds DNA sequence 5'-AGAAnnTTCT-3' known as heat shock promoter elements (HSE); Belongs to the HSF family. Class C subfamily.
RhHSF13	3702.Q9LV52	61.8	213	HSFC1	Heat stress transcription factor C-1; Transcriptional regulator that specifically binds DNA sequence 5'-AGAAnnTTCT-3' known as heat shock promoter elements (HSE); Belongs to the HSF family. Class C subfamily.
